# Supplementary material for: Di-μ-oxido-bis­({2,2′-[ethane-1,2-diylbis(nitrilo­methanylyl­idene)]diphen­olato}titanium(IV)) chloro­form disolvate
Source: Acta Crystallogr Sect E Struct Rep Online. 2013 Nov 6;69(Pt 12):m635–6. doi: 10.1107/S1600536813029656 (PMC3884980; doi:10.1107/S1600536813029656)
Supplement: Supplementary file 1 [file e-69-0m635-sup1.cif]

##############################################################################
#                                                                            #
# This CIF contains the data in a paper accepted for publication in          #
# Acta Crystallographica Section E. It conforms to the requirements of       #
# Notes for Authors for Acta Crystallographica Section E, and has been       #
# peer reviewed under the auspices of the IUCr Commission on Journals.       #
#                                                                            #
# Full details of the Crystallographic Information File format               #
# are given in the paper "The Crystallographic Information File (CIF):       #
# a New Standard Archive File for Crystallography" by S. R. Hall, F. H.      #
# Allen and I. D. Brown [Acta Cryst. (1991), A47, 655-685].                  #
#                                                                            #
# The current version of the core CIF dictionary is obtainable from          #
# ftp://ftp.iucr.org/pub/cif_core.dic.                                       #
#                                                                            #
# Software is freely available for graphical display of the structure(s)     #
# in this CIF. For information consult the CIF software page                 #
# http://www.iucr.org/resources/cif/software.                                #
#                                                                            #
# This file may be used for bona fide research purposes within the           #
# scientific community so long as proper attribution is given to the journal # 
# article from which it was obtained.                                        #
#                                                                            #
##############################################################################
data_I
_audit_creation_method     SHELXL-97
_journal_date_recd_electronic     2013-10-20
_journal_date_accepted     2013-10-28
_journal_name_full     'Acta Crystallographica, Section E'
_journal_year     2013
_journal_volume     69
_journal_issue     12
_journal_page_first     m635
_journal_page_last     m636
_journal_paper_category     QM
_journal_paper_doi     10.1107/S1600536813029656
_journal_coeditor_code     QK2062
_publ_contact_author_name     'Andrei V. Churakov'
_publ_contact_author_address
;
Institute of General and Inorganic Chemistry,
Russian Academy of Sciences,
Leninskii prosp. 31, Moscow 119991, Russian Federation
;
_publ_contact_author_email     'churakov@igic.ras.ru.ru'
_publ_contact_author_fax     '+7-495-9541279'
_publ_contact_author_phone     '+7-495-9521803'
_publ_section_title
;\
Di-\m-oxido-bis({2,2'-[ethane-1,2-diylbis(nitrilomethanylylidene)]diphenolato}\
titanium(IV)) chloroform disolvate
;
loop_
    _publ_author_name
    _publ_author_footnote
    _publ_author_address
    'Zaitsev, Kirill V.' .
;
Department of Chemistry, M.V. Lomonosov Moscow State University,
Leninskie Gory 1/3, Moscow 119991, Russian Federation
;
    'Karlov, Sergey S.' .
;
Department of Chemistry, M.V. Lomonosov Moscow State University,
Leninskie Gory 1/3, Moscow 119991, Russian Federation
;
    'Piskun, Yulia A.' .
;
Belarussian State University,
Phys. Chem. Problems Res. Inst.,
14 Leningradskaya St, Minsk 220030,
Republic of Belarus
;
    'Vasilenko, Irina V.' .
;
Belarussian State University,
Phys. Chem. Problems Res. Inst.,
14 Leningradskaya St, Minsk 220030,
Republic of Belarus
;
    'Churakov, Andrei V.' .
;
Institute of General and Inorganic Chemistry,
Russian Academy of Sciences,
Leninskii Prosp. 31, Moscow 119991, Russian Federation
;
_database_code_depnum_ccdc_archive     'CCDC 969061'
_chemical_name_systematic
;\
Di-\m-oxido-bis({2,2'-[ethane-1,2-\
diylbis(nitrilomethanylylidene)]diphenolato}titanium(IV)) chloroform disolvate
;
_chemical_name_common     ?
_chemical_formula_moiety     'C32 H32 N4 O6 Ti2, 2(C H Cl3)'
_chemical_formula_sum     'C34 H34 Cl6 N4 O6 Ti2'
_chemical_formula_iupac     '[Ti2 (C16 H16 N2 O2)2 O2], 2C H Cl3'
_chemical_formula_weight     903.15
_chemical_melting_point     ?
_symmetry_cell_setting     triclinic
_symmetry_space_group_name_H-M     'P -1'
_symmetry_space_group_name_Hall     '-P 1'
loop_
    _symmetry_equiv_pos_as_xyz
    'x, y, z'
    '-x, -y, -z'
_cell_length_a     10.237(3)
_cell_length_b     10.356(3)
_cell_length_c     10.936(3)
_cell_angle_alpha     117.075(4)
_cell_angle_beta     93.113(4)
_cell_angle_gamma     110.463(4)
_cell_volume     935.0(4)
_cell_formula_units_Z     1
_cell_measurement_reflns_used     1919
_cell_measurement_theta_min     2.197
_cell_measurement_theta_max     25.730
_cell_measurement_temperature     150(2)
_exptl_crystal_description     plate
_exptl_crystal_colour     light-yellow
_exptl_crystal_size_max     0.08
_exptl_crystal_size_mid     0.06
_exptl_crystal_size_min     0.01
_exptl_crystal_density_diffrn     1.604
_exptl_crystal_density_meas     ?
_exptl_crystal_density_method     'not measured'
_exptl_crystal_F_000     460
_exptl_absorpt_coefficient_mu     0.906
_exptl_absorpt_correction_type     multi-scan
_exptl_absorpt_process_details     '(SADABS; Bruker, 2008)'
_exptl_absorpt_correction_T_min     0.9310
_exptl_absorpt_correction_T_max     0.9910
_exptl_special_details     ?
_diffrn_ambient_temperature     150(2)
_diffrn_radiation_type     MoK\a
_diffrn_radiation_wavelength     0.71073
_diffrn_radiation_source     'fine-focus sealed tube'
_diffrn_radiation_monochromator     graphite
_diffrn_measurement_device_type     'Bruker SMART APEXII'
_diffrn_measurement_method     \w
_diffrn_detector_area_resol_mean     ?
_diffrn_reflns_number     8213
_diffrn_reflns_av_R_equivalents     0.0368
_diffrn_reflns_av_sigmaI/netI     0.0563
_diffrn_reflns_theta_min     2.16
_diffrn_reflns_theta_max     26.00
_diffrn_reflns_theta_full     26.00
_diffrn_measured_fraction_theta_max     0.998
_diffrn_measured_fraction_theta_full     0.998
_diffrn_reflns_limit_h_min     -12
_diffrn_reflns_limit_h_max     12
_diffrn_reflns_limit_k_min     -12
_diffrn_reflns_limit_k_max     12
_diffrn_reflns_limit_l_min     -13
_diffrn_reflns_limit_l_max     13
_diffrn_standards_number     0
_diffrn_standards_interval_count     ?
_diffrn_standards_interval_time     0
_diffrn_standards_decay_%     0
_refine_special_details
;
Refinement of <i>F</i>^2^ against ALL reflections. The weighted <i>R</i>-factor
<i>wR</i> and goodness of fit <i>S</i> are based on <i>F</i>^2^, conventional
<i>R</i>-factors <i>R</i> are based on <i>F</i>, with <i>F</i> set to zero for
negative <i>F</i>^2^. The threshold expression of <i>F</i>^2^ >
\s(<i>F</i>^2^) is used only for calculating <i>R</i>-factors(gt) <i>etc</i>.
and is not relevant to the choice of reflections for refinement.
<i>R</i>-factors based on <i>F</i>^2^ are statistically about twice as large
as those based on <i>F</i>, and <i>R</i>-factors based on ALL data will be
even larger.
;
_reflns_number_total     3668
_reflns_number_gt     2761
_reflns_threshold_expression     I>2\s(I)
_refine_ls_structure_factor_coef     Fsqd
_refine_ls_matrix_type     full
_refine_ls_R_factor_all     0.0617
_refine_ls_R_factor_gt     0.0405
_refine_ls_wR_factor_gt     0.0852
_refine_ls_wR_factor_ref     0.0920
_refine_ls_goodness_of_fit_ref     1.030
_refine_ls_restrained_S_all     1.030
_refine_ls_number_reflns     3668
_refine_ls_number_parameters     238
_refine_ls_number_restraints     0
_refine_ls_hydrogen_treatment     mixed
_refine_ls_weighting_scheme     calc
_refine_ls_weighting_details
         'calc w=1/[\s^2^(Fo^2^)+(0.0393P)^2^+0.3887P] where P=(Fo^2^+2Fc^2^)/3'
_atom_sites_solution_hydrogens     difmap
_atom_sites_solution_primary     direct
_atom_sites_solution_secondary     difmap
_refine_ls_shift/su_max     0.000
_refine_ls_shift/su_mean     0.000
_refine_diff_density_max     0.409
_refine_diff_density_min     -0.430
_refine_ls_extinction_method     none
_refine_ls_extinction_coef     ?
loop_
    _atom_type_symbol
    _atom_type_description
    _atom_type_scat_dispersion_real
    _atom_type_scat_dispersion_imag
    _atom_type_scat_source
    'C' 'C' 0.0033 0.0016
                         'International Tables Vol C Tables 4.2.6.8 and 6.1.1.4'
    'H' 'H' 0.0000 0.0000
                         'International Tables Vol C Tables 4.2.6.8 and 6.1.1.4'
    'N' 'N' 0.0061 0.0033
                         'International Tables Vol C Tables 4.2.6.8 and 6.1.1.4'
    'O' 'O' 0.0106 0.0060
                         'International Tables Vol C Tables 4.2.6.8 and 6.1.1.4'
    'Cl' 'Cl' 0.1484 0.1585
                         'International Tables Vol C Tables 4.2.6.8 and 6.1.1.4'
    'Ti' 'Ti' 0.2776 0.4457
                         'International Tables Vol C Tables 4.2.6.8 and 6.1.1.4'
_computing_data_collection     '<i>APEX2</i> (Bruker, 2008)'
_computing_cell_refinement     'SAINT (Bruker, 2008)'
_computing_data_reduction     'SAINT (Bruker, 2008)'
_computing_structure_solution     'SHELXTL (Sheldrick, 2008)'
_computing_structure_refinement     'SHELXTL (Sheldrick, 2008)'
_computing_molecular_graphics     'SHELXTL (Sheldrick, 2008)'
_computing_publication_material     'SHELXTL (Sheldrick, 2008)'
loop_
    _atom_site_type_symbol
    _atom_site_label
    _atom_site_fract_x
    _atom_site_fract_y
    _atom_site_fract_z
    _atom_site_U_iso_or_equiv
    _atom_site_adp_type
    _atom_site_calc_flag
    _atom_site_refinement_flags
    _atom_site_occupancy
    _atom_site_symmetry_multiplicity
    _atom_site_disorder_assembly
    _atom_site_disorder_group
    Ti Ti1 0.50658(5) 0.65403(6) 0.05634(5) 0.01468(14) Uani d . 1 1 . .
    O O1 0.6684(2) 0.7828(2) 0.21655(19) 0.0185(4) Uani d . 1 1 . .
    O O2 0.3932(2) 0.7673(2) 0.13984(19) 0.0186(4) Uani d . 1 1 . .
    O O3 0.4197(2) 0.4842(2) 0.07711(19) 0.0179(4) Uani d . 1 1 . .
    N N1 0.6242(2) 0.8318(3) -0.0058(2) 0.0166(5) Uani d . 1 1 . .
    N N2 0.3580(3) 0.5823(3) -0.1413(3) 0.0198(5) Uani d . 1 1 . .
    H H2 0.374(3) 0.509(4) -0.198(3) 0.030 Uiso d . 1 1 . .
    C C11 0.7673(3) 0.9337(3) 0.2842(3) 0.0166(6) Uani d . 1 1 . .
    C C12 0.8403(3) 1.0016(3) 0.4247(3) 0.0217(6) Uani d . 1 1 . .
    H H12 0.8190 0.9395 0.4696 0.026 Uiso calc R 1 1 . .
    C C13 0.9432(3) 1.1579(4) 0.4998(3) 0.0285(7) Uani d . 1 1 . .
    H H13 0.9911 1.2026 0.5960 0.034 Uiso calc R 1 1 . .
    C C14 0.9772(3) 1.2501(4) 0.4359(3) 0.0328(8) Uani d . 1 1 . .
    H H14 1.0475 1.3578 0.4879 0.039 Uiso calc R 1 1 . .
    C C15 0.9077(3) 1.1837(4) 0.2962(3) 0.0274(7) Uani d . 1 1 . .
    H H15 0.9326 1.2463 0.2519 0.033 Uiso calc R 1 1 . .
    C C16 0.8012(3) 1.0262(3) 0.2176(3) 0.0191(6) Uani d . 1 1 . .
    C C17 0.7329(3) 0.9660(3) 0.0716(3) 0.0186(6) Uani d . 1 1 . .
    H H17 0.7713 1.0303 0.0308 0.022 Uiso calc R 1 1 . .
    C C18 0.5634(3) 0.7824(4) -0.1528(3) 0.0226(7) Uani d . 1 1 . .
    H H18A 0.5968 0.7047 -0.2195 0.027 Uiso calc R 1 1 . .
    H H18B 0.5944 0.8762 -0.1659 0.027 Uiso calc R 1 1 . .
    C C21 0.2627(3) 0.7615(3) 0.1055(3) 0.0190(6) Uani d . 1 1 . .
    C C22 0.2212(3) 0.8734(4) 0.2051(3) 0.0236(7) Uani d . 1 1 . .
    H H22 0.2850 0.9515 0.2964 0.028 Uiso calc R 1 1 . .
    C C23 0.0879(3) 0.8713(4) 0.1718(4) 0.0303(8) Uani d . 1 1 . .
    H H23 0.0617 0.9490 0.2401 0.036 Uiso calc R 1 1 . .
    C C24 -0.0073(3) 0.7581(4) 0.0410(4) 0.0323(8) Uani d . 1 1 . .
    H H24 -0.0991 0.7565 0.0192 0.039 Uiso calc R 1 1 . .
    C C25 0.0326(3) 0.6466(4) -0.0583(3) 0.0268(7) Uani d . 1 1 . .
    H H25 -0.0333 0.5679 -0.1484 0.032 Uiso calc R 1 1 . .
    C C26 0.1668(3) 0.6469(3) -0.0294(3) 0.0210(6) Uani d . 1 1 . .
    C C27 0.2045(3) 0.5213(3) -0.1398(3) 0.0243(7) Uani d . 1 1 . .
    H H27A 0.1818 0.4316 -0.1214 0.029 Uiso calc R 1 1 . .
    H H27B 0.1437 0.4789 -0.2346 0.029 Uiso calc R 1 1 . .
    C C28 0.4012(3) 0.7066(3) -0.1807(3) 0.0232(7) Uani d . 1 1 . .
    H H28A 0.3675 0.7892 -0.1244 0.028 Uiso calc R 1 1 . .
    H H28B 0.3562 0.6586 -0.2825 0.028 Uiso calc R 1 1 . .
    C C1 0.4183(3) 0.6758(4) 0.4095(3) 0.0325(8) Uani d . 1 1 . .
    H H1 0.4220 0.6818 0.3210 0.039 Uiso calc R 1 1 . .
    Cl Cl1 0.26515(9) 0.50389(11) 0.37249(10) 0.0455(3) Uani d . 1 1 . .
    Cl Cl2 0.40908(11) 0.84731(11) 0.54051(11) 0.0507(3) Uani d . 1 1 . .
    Cl Cl3 0.57585(8) 0.66277(9) 0.46628(8) 0.0301(2) Uani d . 1 1 . .
loop_
    _atom_site_aniso_label
    _atom_site_aniso_U_11
    _atom_site_aniso_U_22
    _atom_site_aniso_U_33
    _atom_site_aniso_U_12
    _atom_site_aniso_U_13
    _atom_site_aniso_U_23
    Ti1 0.0197(3) 0.0154(3) 0.0121(3) 0.0095(2) 0.0039(2) 0.0078(2)
    O1 0.0219(11) 0.0170(10) 0.0174(10) 0.0081(9) 0.0017(8) 0.0096(9)
    O2 0.0198(11) 0.0202(10) 0.0149(10) 0.0119(9) 0.0027(8) 0.0059(9)
    O3 0.0226(11) 0.0189(10) 0.0172(10) 0.0111(9) 0.0089(8) 0.0110(9)
    N1 0.0229(13) 0.0180(12) 0.0131(12) 0.0119(11) 0.0051(10) 0.0085(11)
    N2 0.0263(14) 0.0197(13) 0.0166(13) 0.0136(12) 0.0053(11) 0.0086(11)
    C11 0.0152(14) 0.0162(14) 0.0186(15) 0.0091(12) 0.0042(12) 0.0072(12)
    C12 0.0233(16) 0.0232(16) 0.0188(15) 0.0084(13) 0.0025(13) 0.0121(13)
    C13 0.0305(18) 0.0246(17) 0.0209(16) 0.0071(15) -0.0028(14) 0.0086(14)
    C14 0.0296(19) 0.0222(17) 0.0306(19) -0.0002(15) -0.0005(15) 0.0101(15)
    C15 0.0301(18) 0.0219(16) 0.0273(17) 0.0049(14) 0.0054(14) 0.0150(14)
    C16 0.0204(15) 0.0196(15) 0.0182(15) 0.0107(13) 0.0029(12) 0.0088(13)
    C17 0.0230(16) 0.0213(16) 0.0189(15) 0.0133(14) 0.0091(13) 0.0126(13)
    C18 0.0290(17) 0.0245(16) 0.0170(15) 0.0103(14) 0.0070(13) 0.0131(13)
    C21 0.0198(16) 0.0210(15) 0.0254(16) 0.0096(13) 0.0081(13) 0.0179(14)
    C22 0.0255(17) 0.0278(17) 0.0234(16) 0.0147(14) 0.0094(13) 0.0148(14)
    C23 0.0337(19) 0.043(2) 0.0357(19) 0.0273(17) 0.0198(16) 0.0273(17)
    C24 0.0239(18) 0.053(2) 0.043(2) 0.0217(17) 0.0167(16) 0.0374(19)
    C25 0.0199(16) 0.0364(18) 0.0319(18) 0.0100(14) 0.0061(14) 0.0246(16)
    C26 0.0228(16) 0.0233(16) 0.0232(16) 0.0100(14) 0.0069(13) 0.0164(14)
    C27 0.0201(16) 0.0229(16) 0.0228(16) 0.0049(13) -0.0041(13) 0.0102(14)
    C28 0.0301(17) 0.0268(16) 0.0180(15) 0.0137(14) 0.0055(13) 0.0143(14)
    C1 0.0328(19) 0.053(2) 0.0273(18) 0.0241(17) 0.0141(15) 0.0276(17)
    Cl1 0.0276(5) 0.0486(6) 0.0434(5) 0.0112(4) 0.0027(4) 0.0147(5)
    Cl2 0.0553(6) 0.0449(6) 0.0706(7) 0.0339(5) 0.0283(5) 0.0328(5)
    Cl3 0.0289(4) 0.0344(5) 0.0295(4) 0.0154(4) 0.0090(3) 0.0164(4)
_geom_special_details
;
All e.s.d.'s (except the e.s.d. in the dihedral angle between two l.s. planes)
are estimated using the full covariance matrix. The cell e.s.d.'s are taken
into account individually in the estimation of e.s.d.'s in distances, angles
and torsion angles; correlations between e.s.d.'s in cell parameters are only
used when they are defined by crystal symmetry. An approximate (isotropic)
treatment of cell e.s.d.'s is used for estimating e.s.d.'s involving l.s.
planes.
;
loop_
    _geom_bond_atom_site_label_1
    _geom_bond_atom_site_label_2
    _geom_bond_site_symmetry_2
    _geom_bond_distance
    _geom_bond_publ_flag
    Ti1 O3 . 1.7962(19) ?
    Ti1 O1 . 1.8991(19) ?
    Ti1 O2 . 1.9102(19) ?
    Ti1 O3 2_665 1.9292(19) ?
    Ti1 N2 . 2.220(2) ?
    Ti1 N1 . 2.232(2) ?
    Ti1 Ti1 2_665 2.7958(12) ?
    O1 C11 . 1.332(3) ?
    O2 C21 . 1.341(3) ?
    O3 Ti1 2_665 1.9292(19) ?
    N1 C17 . 1.277(3) ?
    N1 C18 . 1.468(3) ?
    N2 C28 . 1.471(4) ?
    N2 C27 . 1.479(4) ?
    N2 H2 . 0.81(3) ?
    C11 C12 . 1.393(4) ?
    C11 C16 . 1.414(4) ?
    C12 C13 . 1.382(4) ?
    C12 H12 . 0.9500 ?
    C13 C14 . 1.386(4) ?
    C13 H13 . 0.9500 ?
    C14 C15 . 1.378(4) ?
    C14 H14 . 0.9500 ?
    C15 C16 . 1.403(4) ?
    C15 H15 . 0.9500 ?
    C16 C17 . 1.447(4) ?
    C17 H17 . 0.9500 ?
    C18 C28 . 1.511(4) ?
    C18 H18A . 0.9900 ?
    C18 H18B . 0.9900 ?
    C21 C22 . 1.399(4) ?
    C21 C26 . 1.408(4) ?
    C22 C23 . 1.383(4) ?
    C22 H22 . 0.9500 ?
    C23 C24 . 1.376(5) ?
    C23 H23 . 0.9500 ?
    C24 C25 . 1.384(4) ?
    C24 H24 . 0.9500 ?
    C25 C26 . 1.392(4) ?
    C25 H25 . 0.9500 ?
    C26 C27 . 1.507(4) ?
    C27 H27A . 0.9900 ?
    C27 H27B . 0.9900 ?
    C28 H28A . 0.9900 ?
    C28 H28B . 0.9900 ?
    C1 Cl2 . 1.742(3) ?
    C1 Cl1 . 1.765(3) ?
    C1 Cl3 . 1.767(3) ?
    C1 H1 . 1.0000 ?
loop_
    _geom_angle_atom_site_label_1
    _geom_angle_atom_site_label_2
    _geom_angle_atom_site_label_3
    _geom_angle_site_symmetry_1
    _geom_angle_site_symmetry_3
    _geom_angle
    _geom_angle_publ_flag
    O3 Ti1 O1 . . 101.11(8) ?
    O3 Ti1 O2 . . 98.43(9) ?
    O1 Ti1 O2 . . 95.69(8) ?
    O3 Ti1 O3 . 2_665 82.80(9) ?
    O1 Ti1 O3 . 2_665 100.23(8) ?
    O2 Ti1 O3 . 2_665 163.49(8) ?
    O3 Ti1 N2 . . 100.65(9) ?
    O1 Ti1 N2 . . 158.23(9) ?
    O2 Ti1 N2 . . 81.27(9) ?
    O3 Ti1 N2 2_665 . 82.33(9) ?
    O3 Ti1 N1 . . 168.80(8) ?
    O1 Ti1 N1 . . 82.93(8) ?
    O2 Ti1 N1 . . 91.50(8) ?
    O3 Ti1 N1 2_665 . 86.21(8) ?
    N2 Ti1 N1 . . 75.64(9) ?
    O3 Ti1 Ti1 . 2_665 43.20(6) ?
    O1 Ti1 Ti1 . 2_665 104.27(6) ?
    O2 Ti1 Ti1 . 2_665 139.09(7) ?
    O3 Ti1 Ti1 2_665 2_665 39.60(5) ?
    N2 Ti1 Ti1 . 2_665 91.53(7) ?
    N1 Ti1 Ti1 . 2_665 125.78(6) ?
    C11 O1 Ti1 . . 136.03(17) ?
    C21 O2 Ti1 . . 138.85(18) ?
    Ti1 O3 Ti1 . 2_665 97.20(9) ?
    C17 N1 C18 . . 119.5(2) ?
    C17 N1 Ti1 . . 127.32(19) ?
    C18 N1 Ti1 . . 113.18(17) ?
    C28 N2 C27 . . 113.9(2) ?
    C28 N2 Ti1 . . 112.28(17) ?
    C27 N2 Ti1 . . 112.94(17) ?
    C28 N2 H2 . . 107(2) ?
    C27 N2 H2 . . 109(2) ?
    Ti1 N2 H2 . . 100(2) ?
    O1 C11 C12 . . 118.7(2) ?
    O1 C11 C16 . . 122.2(2) ?
    C12 C11 C16 . . 119.1(3) ?
    C13 C12 C11 . . 120.9(3) ?
    C13 C12 H12 . . 119.5 ?
    C11 C12 H12 . . 119.5 ?
    C12 C13 C14 . . 120.5(3) ?
    C12 C13 H13 . . 119.7 ?
    C14 C13 H13 . . 119.7 ?
    C15 C14 C13 . . 119.2(3) ?
    C15 C14 H14 . . 120.4 ?
    C13 C14 H14 . . 120.4 ?
    C14 C15 C16 . . 121.7(3) ?
    C14 C15 H15 . . 119.2 ?
    C16 C15 H15 . . 119.2 ?
    C15 C16 C11 . . 118.5(3) ?
    C15 C16 C17 . . 118.2(3) ?
    C11 C16 C17 . . 123.4(3) ?
    N1 C17 C16 . . 124.0(3) ?
    N1 C17 H17 . . 118.0 ?
    C16 C17 H17 . . 118.0 ?
    N1 C18 C28 . . 107.2(2) ?
    N1 C18 H18A . . 110.3 ?
    C28 C18 H18A . . 110.3 ?
    N1 C18 H18B . . 110.3 ?
    C28 C18 H18B . . 110.3 ?
    H18A C18 H18B . . 108.5 ?
    O2 C21 C22 . . 119.4(3) ?
    O2 C21 C26 . . 121.7(3) ?
    C22 C21 C26 . . 118.9(3) ?
    C23 C22 C21 . . 120.6(3) ?
    C23 C22 H22 . . 119.7 ?
    C21 C22 H22 . . 119.7 ?
    C24 C23 C22 . . 120.8(3) ?
    C24 C23 H23 . . 119.6 ?
    C22 C23 H23 . . 119.6 ?
    C23 C24 C25 . . 119.2(3) ?
    C23 C24 H24 . . 120.4 ?
    C25 C24 H24 . . 120.4 ?
    C24 C25 C26 . . 121.6(3) ?
    C24 C25 H25 . . 119.2 ?
    C26 C25 H25 . . 119.2 ?
    C25 C26 C21 . . 118.9(3) ?
    C25 C26 C27 . . 119.7(3) ?
    C21 C26 C27 . . 121.3(2) ?
    N2 C27 C26 . . 113.1(2) ?
    N2 C27 H27A . . 109.0 ?
    C26 C27 H27A . . 109.0 ?
    N2 C27 H27B . . 109.0 ?
    C26 C27 H27B . . 109.0 ?
    H27A C27 H27B . . 107.8 ?
    N2 C28 C18 . . 109.8(2) ?
    N2 C28 H28A . . 109.7 ?
    C18 C28 H28A . . 109.7 ?
    N2 C28 H28B . . 109.7 ?
    C18 C28 H28B . . 109.7 ?
    H28A C28 H28B . . 108.2 ?
    Cl2 C1 Cl1 . . 110.39(17) ?
    Cl2 C1 Cl3 . . 109.84(18) ?
    Cl1 C1 Cl3 . . 109.57(18) ?
    Cl2 C1 H1 . . 109.0 ?
    Cl1 C1 H1 . . 109.0 ?
    Cl3 C1 H1 . . 109.0 ?
loop_
    _geom_hbond_atom_site_label_D
    _geom_hbond_atom_site_label_H
    _geom_hbond_atom_site_label_A
    _geom_hbond_site_symmetry_A
    _geom_hbond_distance_DH
    _geom_hbond_distance_HA
    _geom_hbond_distance_DA
    _geom_hbond_angle_DHA
    N2 H2 Cl3 2_665 0.81(3) 2.84(3) 3.575(3) 151(3)
    C1 H1 O2 . 1.00 2.55 3.506(4) 159.6
    C1 H1 O3 . 1.00 2.51 3.257(4) 131.4
    C17 H17 Cg2 2_675 0.95 2.81 3.754(4) 174
    C23 H23 Cg1 1_455 0.95 2.86 3.747(4) 156
_iucr_refine_instructions_details
;
TITL a in P-1
CELL 0.71073  10.2375  10.3556  10.9364 117.075  93.113 110.463
ZERR    1.00   0.0026   0.0027   0.0028   0.004   0.004   0.004
LATT  1
SFAC C H N O CL TI
UNIT 34 34 4 6 6 2
TEMP -123
SIZE .08 .06 .01
EQIV $1 1-X, 1-Y, -Z
HTAB N2 CL3_$1
HTAB C1 O2
HTAB C1 O3
L.S. 10
BOND $H
ACTA
FMAP 2
PLAN 8
OMIT -2 52
OMIT -2 0 1
WGHT    0.039300    0.388700
FVAR       0.21112[Ti~2~O~2~(C~16~H~16~N~2~O~2~)~2~].2CHCl~3~
TI1   6    0.506584    0.654032    0.056337    11.00000    0.01965    0.01539 =
         0.01213    0.00783    0.00390    0.00949
O1    4    0.668437    0.782752    0.216553    11.00000    0.02187    0.01697 =
         0.01744    0.00964    0.00166    0.00808
O2    4    0.393186    0.767259    0.139842    11.00000    0.01980    0.02016 =
         0.01494    0.00592    0.00271    0.01193
O3    4    0.419724    0.484235    0.077110    11.00000    0.02256    0.01893 =
         0.01722    0.01098    0.00892    0.01109
N1    3    0.624203    0.831827   -0.005823    11.00000    0.02286    0.01800 =
         0.01312    0.00852    0.00508    0.01190
N2    3    0.358035    0.582278   -0.141333    11.00000    0.02632    0.01965 =
         0.01657    0.00865    0.00531    0.01363
H2    2    0.374335    0.508829   -0.198303    11.00000   -1.50000
C11   1    0.767289    0.933670    0.284151    11.00000    0.01522    0.01619 =
         0.01857    0.00720    0.00418    0.00914
C12   1    0.840275    1.001585    0.424724    11.00000    0.02329    0.02319 =
         0.01879    0.01214    0.00253    0.00844
AFIX  43
H12   2    0.818981    0.939522    0.469615    11.00000   -1.20000
AFIX   0
C13   1    0.943203    1.157934    0.499809    11.00000    0.03055    0.02463 =
         0.02094    0.00860   -0.00278    0.00713
AFIX  43
H13   2    0.991059    1.202611    0.595959    11.00000   -1.20000
AFIX   0
C14   1    0.977179    1.250103    0.435935    11.00000    0.02955    0.02215 =
         0.03059    0.01011   -0.00054   -0.00023
AFIX  43
H14   2    1.047541    1.357798    0.487926    11.00000   -1.20000
AFIX   0
C15   1    0.907723    1.183724    0.296168    11.00000    0.03011    0.02192 =
         0.02734    0.01504    0.00538    0.00489
AFIX  43
H15   2    0.932629    1.246269    0.251887    11.00000   -1.20000
AFIX   0
C16   1    0.801175    1.026161    0.217559    11.00000    0.02036    0.01957 =
         0.01822    0.00876    0.00294    0.01067
C17   1    0.732894    0.966040    0.071578    11.00000    0.02303    0.02126 =
         0.01894    0.01265    0.00914    0.01326
AFIX  43
H17   2    0.771261    1.030332    0.030823    11.00000   -1.20000
AFIX   0
C18   1    0.563445    0.782418   -0.152836    11.00000    0.02904    0.02449 =
         0.01704    0.01313    0.00705    0.01031
AFIX  23
H18A  2    0.596761    0.704691   -0.219452    11.00000   -1.20000
H18B  2    0.594399    0.876225   -0.165868    11.00000   -1.20000
AFIX   0
C21   1    0.262705    0.761498    0.105475    11.00000    0.01984    0.02102 =
         0.02536    0.01792    0.00808    0.00961
C22   1    0.221152    0.873406    0.205090    11.00000    0.02552    0.02782 =
         0.02344    0.01480    0.00939    0.01470
AFIX  43
H22   2    0.285023    0.951506    0.296363    11.00000   -1.20000
AFIX   0
C23   1    0.087854    0.871323    0.171834    11.00000    0.03367    0.04328 =
         0.03566    0.02732    0.01983    0.02728
AFIX  43
H23   2    0.061666    0.949005    0.240134    11.00000   -1.20000
AFIX   0
C24   1   -0.007266    0.758089    0.041017    11.00000    0.02392    0.05301 =
         0.04346    0.03744    0.01672    0.02167
AFIX  43
H24   2   -0.099111    0.756475    0.019154    11.00000   -1.20000
AFIX   0
C25   1    0.032570    0.646584   -0.058294    11.00000    0.01985    0.03643 =
         0.03185    0.02465    0.00610    0.01004
AFIX  43
H25   2   -0.033313    0.567886   -0.148394    11.00000   -1.20000
AFIX   0
C26   1    0.166847    0.646940   -0.029370    11.00000    0.02277    0.02334 =
         0.02324    0.01644    0.00693    0.00999
C27   1    0.204495    0.521257   -0.139794    11.00000    0.02008    0.02292 =
         0.02280    0.01016   -0.00409    0.00494
AFIX  23
H27A  2    0.181809    0.431615   -0.121425    11.00000   -1.20000
H27B  2    0.143750    0.478948   -0.234625    11.00000   -1.20000
AFIX   0
C28   1    0.401209    0.706605   -0.180684    11.00000    0.03008    0.02682 =
         0.01797    0.01426    0.00551    0.01371
AFIX  23
H28A  2    0.367482    0.789216   -0.124424    11.00000   -1.20000
H28B  2    0.356201    0.658623   -0.282525    11.00000   -1.20000
AFIX   0
C1    1    0.418308    0.675752    0.409508    11.00000    0.03276    0.05347 =
         0.02731    0.02762    0.01411    0.02407
AFIX  13
H1    2    0.421979    0.681756    0.320969    11.00000   -1.20000
AFIX   0[Ti~2~O~2~(C~16~H~16~N~2~O~2~)~2~].2CHCl~3~
CL1   5    0.265148    0.503894    0.372485    11.00000    0.02762    0.04858 =
         0.04340    0.01467    0.00273    0.01119
CL2   5    0.409078    0.847314    0.540512    11.00000    0.05528    0.04485 =
         0.07055    0.03282    0.02833    0.03385
CL3   5    0.575850    0.662774    0.466277    11.00000    0.02887    0.03440 =
         0.02952    0.01638    0.00898    0.01541
HKLF 4
REM  a in P-1
REM R1 =  0.0405 for   2761 Fo > 4sig(Fo)  and  0.0617 for all   3668 data
REM    238 parameters refined using      0 restraints
END
WGHT      0.0393      0.3853
REM Highest difference peak  0.409,  deepest hole -0.430,  1-sigma level  0.073
Q1    1   0.4048  0.7848  0.4472  11.00000  0.05    0.41
Q2    1   0.2578  0.6022  0.3952  11.00000  0.05    0.32
Q3    1   0.4888  0.7301 -0.1570  11.00000  0.05    0.32
Q4    1   0.4545  0.4993  0.0109  11.00000  0.05    0.31
Q5    1   0.4216  0.4045  0.0462  11.00000  0.05    0.29
Q6    1   0.4217  0.6206 -0.0622  11.00000  0.05    0.29
Q7    1   0.6234  0.7919  0.1620  11.00000  0.05    0.29
Q8    1   0.2141  0.7020  0.0309  11.00000  0.05    0.28
;
