# Supplementary material for: Di-μ-oxido-bis­({2,2′-[ethane-1,2-diylbis(nitrilo­methanylyl­idene)]diphen­olato}titanium(IV)) chloro­form disolvate
Source: Acta Crystallogr Sect E Struct Rep Online. 2013 Nov 6;69(Pt 12):m635–6. doi: 10.1107/S1600536813029656 (PMC3884980; doi:10.1107/S1600536813029656)
Supplement: Supplementary file 2 [file e-69-0m635-Isup2.hkl]

# 
# h,k,l, Fc-squared, Fo-squared, sigma(Fo-squared) and status flag 
# 
data_I
_shelx_title ' a in P-1' 
_shelx_refln_list_code          4 
_shelx_F_calc_maximum      147.50 
_exptl_crystal_F_000       460.00 
_reflns_d_resolution_high  0.8107 
 
loop_ 
 _symmetry_equiv_pos_as_xyz 
 'x, y, z' 
 '-x, -y, -z' 
 
_cell_length_a    10.2375 
_cell_length_b    10.3556 
_cell_length_c    10.9364 
_cell_angle_alpha 117.075 
_cell_angle_beta   93.113 
_cell_angle_gamma 110.463 
 
_shelx_F_squared_multiplier     1.000 
 
loop_ 
 _refln_index_h 
 _refln_index_k 
 _refln_index_l 
 _refln_F_squared_calc 
 _refln_F_squared_meas 
 _refln_F_squared_sigma 
 _refln_observed_status 
   1   0   0     9095.22     9152.87    122.73 o 
   2   0   0     1414.55     1418.04     16.53 o 
   3   0   0        2.36       18.01      4.83 o 
   4   0   0      179.80      175.37      9.92 o 
   5   0   0     1647.39     1769.15     25.16 o 
   6   0   0      994.48     1023.70     20.25 o 
   7   0   0       34.38       46.19      9.47 o 
   8   0   0      182.77      178.24     16.21 o 
   9   0   0      369.50      399.69     19.01 o 
  10   0   0      146.85      147.18     35.23 o 
  11   0   0       81.53      100.52     37.47 o 
 -11   1   0       10.51      -13.46     30.96 o 
 -10   1   0       20.10       34.18     16.85 o 
  -9   1   0      220.31      237.28     15.61 o 
  -8   1   0      643.76      662.48     19.13 o 
  -7   1   0      104.30      110.65     10.33 o 
  -6   1   0     1039.56     1065.89     21.59 o 
  -5   1   0       39.16       17.56      6.22 o 
  -4   1   0     1253.61     1197.02     17.64 o 
  -3   1   0      339.28      368.82      8.94 o 
  -2   1   0     3058.51     3329.49     26.28 o 
  -1   1   0      329.57      355.09      4.43 o 
   0   1   0      926.32      942.68     10.49 o 
   1   1   0     8095.11     8439.52     62.27 o 
   2   1   0        2.60       10.34      9.47 o 
   3   1   0      530.82      477.37     11.78 o 
   4   1   0      171.65      181.31      9.40 o 
   5   1   0      187.59      221.31     11.15 o 
   6   1   0      356.29      360.99     14.34 o 
   7   1   0      484.65      490.96     17.46 o 
   8   1   0       28.33       12.27     11.19 o 
   9   1   0       49.96       69.55     23.56 o 
  10   1   0       34.33       77.97     26.92 o 
 -12   2   0        1.99       -3.81     33.88 o 
 -11   2   0      133.52      184.87     23.34 o 
 -10   2   0      325.54      351.20     25.06 o 
  -9   2   0      286.43      321.06     22.75 o 
  -8   2   0        2.54      -12.16     12.16 o 
  -7   2   0       80.99       73.27      8.96 o 
  -6   2   0       17.23       29.32      6.73 o 
  -5   2   0     2495.12     2535.46     29.78 o 
  -4   2   0     3015.65     3011.76     31.67 o 
  -3   2   0     7198.39     7636.32     66.86 o 
  -2   2   0    11899.76    12356.56     88.74 o 
  -1   2   0     1016.84     1064.08     13.68 o 
   0   2   0     1798.83     1833.00     20.20 o 
   1   2   0     1426.65     1326.74     17.39 o 
   2   2   0     6943.05     6829.16     62.70 o 
   3   2   0      146.88      102.13      7.77 o 
   4   2   0        3.08       19.02      7.71 o 
   5   2   0      348.52      367.94     13.87 o 
   6   2   0      256.68      278.46     13.88 o 
   7   2   0       18.15       27.07     14.41 o 
   8   2   0        1.58       -2.83     15.14 o 
   9   2   0      202.00      261.90     45.10 o 
  10   2   0       49.30       61.11     21.98 o 
 -12   3   0       21.55       44.02     50.82 o 
 -11   3   0      175.58      149.65     28.94 o 
 -10   3   0       10.21        6.72     24.90 o 
  -9   3   0       22.42       26.65     14.55 o 
  -8   3   0      238.91      219.77     18.34 o 
  -7   3   0      552.89      532.02     18.39 o 
  -6   3   0     2072.08     2099.55     32.19 o 
  -5   3   0        7.64       13.17      4.98 o 
  -4   3   0      609.61      598.21     11.23 o 
  -3   3   0     4422.23     4448.75     43.09 o 
  -2   3   0     1660.25     1469.33     18.79 o 
  -1   3   0      757.58      705.72     12.95 o 
   0   3   0       93.06      132.64      7.23 o 
   1   3   0      266.53      215.48     11.97 o 
   2   3   0     1551.86     1434.62     21.14 o 
   3   3   0     1912.22     1932.48     41.24 o 
   4   3   0      593.32      575.06     23.75 o 
   5   3   0      396.58      407.45     15.29 o 
   6   3   0      974.29      980.60     30.34 o 
   7   3   0       49.58       65.20     16.96 o 
   8   3   0       47.29       43.30     32.76 o 
   9   3   0       99.56      126.87     22.67 o 
 -12   4   0       57.11       83.17     22.90 o 
 -11   4   0      342.08      298.85     27.15 o 
 -10   4   0      182.43      161.47     21.02 o 
  -9   4   0       11.82        8.24     13.79 o 
  -8   4   0        5.03       -0.98     11.74 o 
  -7   4   0      157.60      187.94     43.41 o 
  -6   4   0      192.77      184.68     15.17 o 
  -5   4   0     1358.95     1390.92     19.38 o 
  -4   4   0       23.72       26.83      6.00 o 
  -3   4   0     1816.20     1733.80     22.91 o 
  -2   4   0     4343.16     4061.12     41.98 o 
  -1   4   0     1811.87     1665.46     22.83 o 
   0   4   0       28.05       58.70      7.09 o 
   1   4   0       83.45       68.16      8.16 o 
   2   4   0     1587.65     1502.31     41.29 o 
   3   4   0      230.53      262.38     11.99 o 
   4   4   0      134.25      122.14     17.26 o 
   5   4   0       46.95       38.37     14.12 o 
   6   4   0       36.00       49.69     15.76 o 
   7   4   0      600.64      583.67     64.50 o 
   8   4   0        9.29        2.87     17.87 o 
 -12   5   0       60.57       36.50     21.69 o 
 -11   5   0        6.02       11.85     17.95 o 
 -10   5   0       41.92       61.51     22.77 o 
  -9   5   0       49.56       55.99     21.76 o 
  -8   5   0       35.66       25.02     13.63 o 
  -7   5   0      273.99      271.28     25.47 o 
  -6   5   0     1222.37     1155.65     30.12 o 
  -5   5   0        0.22        0.41      9.95 o 
  -4   5   0      209.37      237.16     10.34 o 
  -3   5   0      363.62      411.36     12.69 o 
  -2   5   0      393.60      371.88     12.54 o 
  -1   5   0      341.48      348.30     12.58 o 
   0   5   0       45.92       30.77      7.30 o 
   1   5   0       55.43       55.65      8.12 o 
   2   5   0      113.19      120.15      9.84 o 
   3   5   0       72.05       90.52      9.97 o 
   4   5   0      541.14      491.72     23.47 o 
   5   5   0        6.01       -1.55     14.05 o 
   6   5   0      173.81      172.02     20.93 o 
   7   5   0       29.25       42.47     31.07 o 
 -12   6   0      199.38      168.31     25.60 o 
 -11   6   0      356.42      352.58     35.23 o 
 -10   6   0      407.48      424.27     28.56 o 
  -9   6   0      843.35      846.28     32.47 o 
  -8   6   0      117.63      121.46     17.60 o 
  -7   6   0       15.54       37.84     13.35 o 
  -6   6   0      520.26      534.62     14.26 o 
  -5   6   0      202.12      234.36     11.34 o 
  -4   6   0        5.67       -3.57      6.88 o 
  -3   6   0     1015.28     1084.80     20.89 o 
  -2   6   0       91.74       88.78      9.53 o 
  -1   6   0      509.17      465.25     15.32 o 
   0   6   0     3425.20     3311.78     41.43 o 
   1   6   0     1948.13     1922.28     29.99 o 
   2   6   0      750.77      696.70     18.85 o 
   3   6   0      528.74      552.81     67.98 o 
   4   6   0       55.67       97.80     17.19 o 
   5   6   0       96.12      100.99     27.60 o 
   6   6   0       13.06       34.79     20.53 o 
 -12   7   0      192.77      164.29     26.40 o 
 -11   7   0       15.40      -19.94     28.38 o 
 -10   7   0       11.49      -10.96     17.51 o 
  -9   7   0      193.62      208.55     22.60 o 
  -8   7   0       69.80       85.90     17.72 o 
  -7   7   0       70.15       68.66     15.30 o 
  -6   7   0      218.66      227.88     18.67 o 
  -5   7   0      802.88      796.07     19.23 o 
  -4   7   0     1636.41     1605.07     27.80 o 
  -3   7   0      432.22      435.13     16.21 o 
  -2   7   0      628.29      633.63     19.84 o 
  -1   7   0      762.48      768.64     20.29 o 
   0   7   0     1006.45     1008.48     23.08 o 
   1   7   0      183.56      176.22     13.21 o 
   2   7   0       49.41       41.75     17.28 o 
   3   7   0       28.47       26.56     15.94 o 
   4   7   0      290.52      258.56     23.35 o 
   5   7   0       21.92       37.53     19.03 o 
 -11   8   0       95.14      101.54     24.49 o 
 -10   8   0      160.95      149.91     23.90 o 
  -9   8   0       62.71       58.63     19.26 o 
  -8   8   0       59.98       53.26     17.66 o 
  -7   8   0        9.51       10.32     14.61 o 
  -6   8   0       18.35       29.38     14.53 o 
  -5   8   0      103.19      128.22     12.46 o 
  -4   8   0      990.48      964.40     23.56 o 
  -3   8   0     1004.36      955.06     23.85 o 
  -2   8   0      234.39      241.50     15.26 o 
  -1   8   0        8.26       18.83     10.66 o 
   0   8   0      211.89      215.17     15.35 o 
   1   8   0      131.12      110.29     17.91 o 
   2   8   0      285.26      314.20     48.35 o 
   3   8   0      232.88      231.92     62.49 o 
   4   8   0        2.22       44.69     20.28 o 
 -11   9   0      112.22      126.25     26.24 o 
 -10   9   0        2.15        2.45     19.50 o 
  -9   9   0       70.22       76.73     21.14 o 
  -8   9   0       51.36       25.98     18.14 o 
  -7   9   0       12.96       25.47     17.28 o 
  -6   9   0       57.15       77.91     17.94 o 
  -5   9   0      140.93      164.68     20.07 o 
  -4   9   0       89.70       83.04     13.36 o 
  -3   9   0       83.30       92.09     13.93 o 
  -2   9   0       82.10       97.96     14.10 o 
  -1   9   0      500.29      499.05     48.48 o 
   0   9   0      125.93       87.76     18.17 o 
   1   9   0       20.20       34.48     18.02 o 
   2   9   0      353.04      348.21     38.59 o 
 -10  10   0      128.36      127.10     25.81 o 
  -9  10   0       99.79      101.39     23.73 o 
  -8  10   0       21.48       44.79     20.48 o 
  -7  10   0      198.00      212.92     33.65 o 
  -6  10   0      238.10      271.95     41.17 o 
  -5  10   0       20.64        8.43     17.25 o 
  -4  10   0      102.61      117.16     15.47 o 
  -3  10   0      163.38      186.16     17.73 o 
  -2  10   0      394.94      411.48     26.57 o 
  -1  10   0       83.00      107.20     20.00 o 
   0  10   0      332.32      216.74     31.86 o 
  -8  11   0      249.81      246.89     28.84 o 
  -7  11   0       87.51      123.14     24.69 o 
  -6  11   0      264.19      280.48     28.24 o 
  -5  11   0      125.74      125.73     23.89 o 
  -4  11   0      102.14       80.49     22.07 o 
  -3  11   0       28.83       34.78     25.13 o 
   1 -11   1       18.63      203.05     33.43 o 
   2 -11   1       76.12       46.89     23.33 o 
   3 -11   1      197.04      190.90     42.85 o 
   4 -11   1       21.78       17.65     22.66 o 
   5 -11   1      137.66      144.04     34.78 o 
   6 -11   1       95.16      115.33     22.36 o 
   7 -11   1      117.04       81.87     22.44 o 
   8 -11   1      135.54      127.00     41.96 o 
   9 -11   1      153.29      175.54     27.15 o 
  -1 -10   1       79.76       58.33     25.80 o 
   0 -10   1      227.98      215.84     30.06 o 
   1 -10   1        7.98        5.45     16.11 o 
   2 -10   1       59.65       60.57     14.34 o 
   3 -10   1       10.73       -6.18     12.77 o 
   4 -10   1      112.91      119.18     15.35 o 
   5 -10   1      210.05      249.19     31.41 o 
   6 -10   1      472.84      497.32     29.03 o 
   7 -10   1      597.71      627.75     31.27 o 
   8 -10   1      877.84      891.44     36.88 o 
   9 -10   1      428.96      442.47     31.88 o 
  10 -10   1      145.61      144.95     25.49 o 
  -3  -9   1       30.75       30.96     25.80 o 
  -2  -9   1       81.34       72.47     24.46 o 
  -1  -9   1        2.71      -14.95     15.04 o 
   0  -9   1       39.12       50.91     13.00 o 
   1  -9   1       10.55       -1.87     11.52 o 
   2  -9   1       94.97      110.85     13.82 o 
   3  -9   1       28.28       24.22     11.52 o 
   4  -9   1      626.73      647.76     34.00 o 
   5  -9   1       26.11       31.18     11.39 o 
   6  -9   1       10.05       -4.62     15.23 o 
   7  -9   1       16.58       16.22     16.38 o 
   8  -9   1       95.09      115.94     20.28 o 
   9  -9   1        0.18      -17.16     17.16 o 
  10  -9   1       21.32       25.53     20.02 o 
  11  -9   1      122.20      143.64     30.74 o 
  -5  -8   1        7.32      -22.21     24.46 o 
  -4  -8   1       15.06        7.40     23.33 o 
  -3  -8   1      163.02      145.16     46.67 o 
  -2  -8   1       71.11      205.06     98.72 o 
  -1  -8   1      165.26      179.00     21.83 o 
   0  -8   1      469.39      505.47     19.15 o 
   1  -8   1      321.80      352.15     16.99 o 
   2  -8   1       58.15       66.11     14.61 o 
   3  -8   1      187.30      170.56     22.25 o 
   4  -8   1      216.50      212.36     13.60 o 
   5  -8   1        2.77       -4.70      8.99 o 
   6  -8   1      117.97      120.29     11.90 o 
   7  -8   1       11.10       24.30     14.46 o 
   8  -8   1      823.55      803.45     51.60 o 
   9  -8   1      162.67      175.40     21.72 o 
  10  -8   1      596.55      628.49     33.41 o 
  11  -8   1      244.65      243.94     27.49 o 
  -6  -7   1      159.14      167.75     23.39 o 
  -5  -7   1       36.66       33.05     17.87 o 
  -4  -7   1      104.15      112.63     54.18 o 
  -3  -7   1       93.58       92.81     16.42 o 
  -2  -7   1      114.76      114.18     12.33 o 
  -1  -7   1       20.08       12.62      9.44 o 
   0  -7   1      276.54      277.28     14.03 o 
   1  -7   1     1196.42     1187.28     23.56 o 
   2  -7   1     3288.81     3272.65     41.58 o 
   3  -7   1      816.02      757.20     18.97 o 
   4  -7   1      358.37      368.82     14.51 o 
   5  -7   1      245.17      247.26     21.21 o 
   6  -7   1      777.33      814.10     18.97 o 
   7  -7   1      592.16      529.70     30.40 o 
   8  -7   1      151.46      144.55     18.24 o 
   9  -7   1      691.52      681.63     31.17 o 
  10  -7   1      847.78      884.20     36.18 o 
  11  -7   1      395.74      377.69     29.83 o 
  12  -7   1      141.73      144.93     25.46 o 
  -7  -6   1      390.01      404.88     71.57 o 
  -6  -6   1      528.45      491.71     68.09 o 
  -5  -6   1      112.97      118.20     17.87 o 
  -4  -6   1      369.00      373.17     21.74 o 
  -3  -6   1      627.56      608.99     18.87 o 
  -2  -6   1        9.83       26.22     10.99 o 
  -1  -6   1      504.78      492.67     27.19 o 
   0  -6   1      596.38      571.85     18.18 o 
   1  -6   1      170.14      204.51     11.18 o 
   2  -6   1      712.69      734.38     21.09 o 
   3  -6   1     1268.09     1328.64     27.30 o 
   4  -6   1      639.80      658.04     23.90 o 
   5  -6   1     1360.14     1292.36     25.54 o 
   6  -6   1     1293.59     1211.19     23.09 o 
   7  -6   1     1081.30     1017.15     19.70 o 
   8  -6   1       20.18       36.05     14.01 o 
   9  -6   1       20.49       15.41     14.94 o 
  10  -6   1        0.17       13.48     22.32 o 
  11  -6   1      188.58      166.32     32.98 o 
  12  -6   1      237.71      190.32     28.16 o 
  -8  -5   1       29.34       36.09     20.42 o 
  -7  -5   1       19.53        7.36     17.24 o 
  -6  -5   1       29.67       45.40     16.37 o 
  -5  -5   1       14.21       10.69     13.37 o 
  -4  -5   1        2.57        8.80      8.87 o 
  -3  -5   1       51.80       51.41      9.04 o 
  -2  -5   1      130.75      144.78     12.28 o 
  -1  -5   1     1067.97     1078.46     31.66 o 
   0  -5   1      387.60      357.26     12.25 o 
   1  -5   1        5.27        5.72      6.95 o 
   2  -5   1      676.88      730.96     15.63 o 
   3  -5   1      376.96      400.60     12.34 o 
   4  -5   1     1239.86     1231.40     20.06 o 
   5  -5   1       72.10       97.54      7.68 o 
   6  -5   1      395.71      401.27     12.31 o 
   7  -5   1      118.36      133.70      9.11 o 
   8  -5   1       51.71       50.20     14.34 o 
   9  -5   1        1.03       13.89     14.29 o 
  10  -5   1      127.79       91.83     19.04 o 
  11  -5   1      151.85      169.95     22.74 o 
  12  -5   1      540.98      526.71     97.94 o 
  -9  -4   1       47.67       14.55     20.67 o 
  -8  -4   1        1.40        6.51     17.87 o 
  -7  -4   1       24.71       22.13     15.90 o 
  -6  -4   1      580.16      584.68     25.74 o 
  -5  -4   1     2253.26     2196.19     40.31 o 
  -4  -4   1     1801.13     1699.17     41.90 o 
  -3  -4   1     3328.51     3344.70     55.87 o 
  -2  -4   1     1796.32     1812.92     25.53 o 
  -1  -4   1      132.85      114.07      9.75 o 
   0  -4   1      222.90      220.21      9.38 o 
   1  -4   1     1161.98     1205.42     18.19 o 
   2  -4   1     1652.07     1691.73     22.18 o 
   3  -4   1       75.09      104.35      6.98 o 
   4  -4   1      385.07      362.34     10.78 o 
   5  -4   1      509.79      478.68     28.42 o 
   6  -4   1     1099.33     1073.84     18.97 o 
   7  -4   1     2910.18     2877.86     61.17 o 
   8  -4   1     4036.59     3797.44     45.97 o 
   9  -4   1      505.32      533.09     25.98 o 
  10  -4   1        2.78       27.28     16.01 o 
  11  -4   1      116.45       89.94     20.65 o 
  12  -4   1       91.20       68.30     22.40 o 
  -9  -3   1      581.92      606.24     30.93 o 
  -8  -3   1       36.76       53.84     17.59 o 
  -7  -3   1        0.67       -3.81     14.12 o 
  -6  -3   1     1078.33     1056.08     25.28 o 
  -5  -3   1     2314.13     2269.94     40.45 o 
  -4  -3   1     1885.76     1891.96     27.90 o 
  -3  -3   1      267.84      314.19     12.14 o 
  -2  -3   1      437.85      400.73     11.92 o 
  -1  -3   1     1472.46     1383.66     19.12 o 
   0  -3   1      749.75      711.10     12.58 o 
   1  -3   1      614.87      740.55     12.50 o 
   2  -3   1      396.85      437.71     10.05 o 
   3  -3   1      100.14      100.02      6.35 o 
   4  -3   1      253.45      209.75     10.71 o 
   5  -3   1       39.00       30.03      6.46 o 
   6  -3   1      635.56      691.73     15.79 o 
   7  -3   1     2036.50     1979.15     29.06 o 
   8  -3   1     1987.09     1953.18     41.61 o 
   9  -3   1      780.83      753.99     29.21 o 
  10  -3   1       46.17       30.81     16.34 o 
  11  -3   1       13.15       -2.67     30.40 o 
  12  -3   1        3.21       -7.18     32.76 o 
 -10  -2   1        0.13      -12.69     18.94 o 
  -9  -2   1      261.62      303.04     62.71 o 
  -8  -2   1      999.44     1098.51     49.14 o 
  -7  -2   1      161.69      162.36     13.78 o 
  -6  -2   1     1248.25     1308.98     31.14 o 
  -5  -2   1      213.55      232.03     11.90 o 
  -4  -2   1      474.83      542.81     20.13 o 
  -3  -2   1     2763.80     2704.07     36.18 o 
  -2  -2   1     4740.73     4545.71     44.11 o 
  -1  -2   1     4733.58     4722.86     43.77 o 
   0  -2   1      956.47     1014.15     12.83 o 
   1  -2   1      370.99      357.96      7.63 o 
   2  -2   1      936.47      999.86     14.52 o 
   3  -2   1      706.66      706.19     12.79 o 
   4  -2   1     4395.47     4549.57     45.10 o 
   5  -2   1      161.88      161.40      8.89 o 
   6  -2   1      172.65      234.30     11.01 o 
   7  -2   1       71.83       73.13     11.95 o 
   8  -2   1       51.88       44.20      9.93 o 
   9  -2   1       31.35       65.83     12.16 o 
  10  -2   1      320.00      345.95     24.20 o 
  11  -2   1      149.43      216.96     39.71 o 
 -11  -1   1      186.30      136.41     39.94 o 
 -10  -1   1       11.39       24.01     30.96 o 
  -9  -1   1        0.52      -11.10     12.21 o 
  -8  -1   1       92.11      110.90     21.38 o 
  -7  -1   1      677.64      720.01     19.84 o 
  -6  -1   1      633.78      646.38     17.37 o 
  -5  -1   1      159.98      207.70     10.90 o 
  -4  -1   1      162.41      202.08      9.73 o 
  -3  -1   1     1268.29     1224.46     18.17 o 
  -2  -1   1      225.13      215.07      8.49 o 
  -1  -1   1        6.48        3.37      6.24 o 
   0  -1   1     2965.45     3242.69     35.47 o 
   1  -1   1     1777.98     1937.56     19.55 o 
   2  -1   1     1778.25     1720.00     19.20 o 
   3  -1   1      786.12      726.46     12.69 o 
   4  -1   1        0.25       -5.40      7.78 o 
   5  -1   1      626.76      565.90     13.85 o 
   6  -1   1     1863.59     1854.39     33.11 o 
   7  -1   1      350.75      373.73     22.94 o 
   8  -1   1        0.82       -4.32      9.28 o 
   9  -1   1      231.90      230.17     19.56 o 
  10  -1   1      304.29      331.84     41.28 o 
  11  -1   1      405.04      360.11     46.44 o 
 -11   0   1       21.00       54.75     33.21 o 
 -10   0   1       39.57       49.62     19.19 o 
  -9   0   1       79.10       90.61     13.62 o 
  -8   0   1     1514.82     1574.55     29.14 o 
  -7   0   1     3491.11     3470.81     43.33 o 
  -6   0   1     1120.87     1107.74     21.72 o 
  -5   0   1        6.96       38.10      7.16 o 
  -4   0   1      690.95      604.80     13.05 o 
  -3   0   1      896.00      822.41     13.54 o 
  -1   0   1     1558.24     1572.05     20.39 o 
   0   0   1     1515.89     1619.67     11.10 o 
   1   0   1        5.98        5.63      2.59 o 
   2   0   1      377.10      440.38      8.77 o 
   3   0   1       78.54      101.42      8.46 o 
   4   0   1      447.01      419.76     11.66 o 
   5   0   1     2044.80     1911.98     26.57 o 
   6   0   1     3385.40     3289.75     40.18 o 
   7   0   1      330.30      366.56     15.06 o 
   8   0   1      130.59      129.28     14.08 o 
   9   0   1      127.37      168.73     20.91 o 
  10   0   1      331.86      366.62     66.08 o 
  11   0   1        6.79       51.16     33.21 o 
 -12   1   1       38.06        6.96     34.55 o 
 -11   1   1      464.97      536.98     90.42 o 
 -10   1   1       77.42       97.02     19.34 o 
  -9   1   1      122.43      135.63     41.84 o 
  -8   1   1       72.23       56.17     10.42 o 
  -7   1   1      537.97      506.59     15.45 o 
  -6   1   1      151.30      183.30     10.02 o 
  -5   1   1      935.88      972.03     16.89 o 
  -4   1   1     1524.95     1650.69     20.71 o 
  -3   1   1     5966.25     6031.13     70.42 o 
  -2   1   1     5744.67     5815.58     65.83 o 
  -1   1   1     1563.83     1614.26     17.04 o 
   0   1   1       46.43       48.73      4.08 o 
   1   1   1      266.65      275.86     11.46 o 
   2   1   1     1942.49     2000.34     18.71 o 
   3   1   1      164.73      175.68      8.06 o 
   4   1   1      150.78      159.23      8.69 o 
   5   1   1        5.50       18.54      7.23 o 
   6   1   1      779.54      790.08     18.94 o 
   7   1   1       15.29       24.81     16.83 o 
   8   1   1      348.28      367.48     30.40 o 
   9   1   1        0.07       15.41     17.08 o 
  10   1   1        8.83       22.48     19.74 o 
 -12   2   1        6.10        6.79     31.07 o 
 -11   2   1      325.09      299.53     26.73 o 
 -10   2   1       35.59       66.00     17.70 o 
  -9   2   1      166.86      143.14     18.81 o 
  -8   2   1       40.92       28.82     13.15 o 
  -7   2   1      109.31      103.09     15.42 o 
  -6   2   1      379.72      378.13     17.65 o 
  -5   2   1     2055.29     1956.30     50.15 o 
  -4   2   1       46.29       28.71      8.88 o 
  -3   2   1     7723.66     7836.20     89.46 o 
  -2   2   1     3793.02     3824.54     36.57 o 
  -1   2   1     3082.18     2963.70     29.87 o 
   0   2   1        6.69       -2.17      5.32 o 
   1   2   1      136.44      153.34      9.33 o 
   2   2   1      664.08      665.54     18.65 o 
   3   2   1      292.82      335.47     15.38 o 
   4   2   1      879.88      937.51     17.68 o 
   5   2   1      221.63      223.04     11.68 o 
   6   2   1      158.64      159.37     17.17 o 
   7   2   1       19.86       25.92     14.82 o 
   8   2   1     1168.97     1213.37     86.60 o 
   9   2   1      384.64      381.77     27.73 o 
 -12   3   1        1.53      -19.95     19.95 o 
 -11   3   1       39.08       23.27     18.87 o 
 -10   3   1       48.88       97.85     20.53 o 
  -9   3   1     1370.82     1335.07     38.14 o 
  -8   3   1      837.39      773.78     37.47 o 
  -7   3   1      870.34      835.57     26.61 o 
  -6   3   1        9.52       20.65     10.46 o 
  -5   3   1     4853.27     4782.44     65.26 o 
  -4   3   1     6076.19     6117.10     76.45 o 
  -3   3   1      685.98      760.31     20.53 o 
  -2   3   1        0.45        1.39      5.03 o 
  -1   3   1      107.43      106.38      7.30 o 
   0   3   1      369.11      331.01     10.44 o 
   1   3   1     1197.32     1367.29     19.77 o 
   2   3   1      490.74      491.32     16.46 o 
   3   3   1     1018.59      922.54     17.12 o 
   4   3   1     1691.38     1539.22     23.92 o 
   5   3   1      430.50      407.07     21.44 o 
   6   3   1       83.39       76.71     15.93 o 
   7   3   1      104.30      122.81     19.19 o 
   8   3   1      455.05      478.18     28.94 o 
   9   3   1      114.53       85.64     22.26 o 
 -12   4   1       26.03        7.50     20.75 o 
 -11   4   1        6.23       22.43     18.32 o 
 -10   4   1      235.45      243.28     23.08 o 
  -9   4   1     1871.23     1795.17     44.37 o 
  -8   4   1      441.54      439.17     33.65 o 
  -7   4   1      326.55      357.54     20.53 o 
  -6   4   1     6190.29     6199.60     83.59 o 
  -5   4   1     2326.84     2271.98     40.90 o 
  -4   4   1      155.72      135.40      8.06 o 
  -3   4   1      364.60      367.70     11.48 o 
  -2   4   1       25.42       27.87      8.72 o 
  -1   4   1     1636.20     1839.20     25.17 o 
   0   4   1      369.67      330.33     11.57 o 
   1   4   1       96.54       84.82      7.86 o 
   2   4   1      302.44      319.40     11.73 o 
   3   4   1      562.78      549.61     19.92 o 
   4   4   1      600.04      531.52     34.10 o 
   5   4   1      242.40      234.61     19.82 o 
   6   4   1      250.02      247.01     67.42 o 
   7   4   1      213.60      156.10     21.85 o 
   8   4   1      129.17      129.18     23.00 o 
 -12   5   1       77.69       98.72     24.68 o 
 -11   5   1       10.12      -15.55     16.98 o 
 -10   5   1       15.94       22.49     28.94 o 
  -9   5   1       63.71       83.49     21.88 o 
  -8   5   1      570.16      515.62     34.66 o 
  -7   5   1     1058.64      983.77     30.47 o 
  -6   5   1      706.32      756.25     25.81 o 
  -5   5   1      148.45      169.48     10.93 o 
  -4   5   1      139.32      154.57      9.19 o 
  -3   5   1     1260.50     1286.01     26.61 o 
  -2   5   1      171.61      167.27     15.42 o 
  -1   5   1      777.75      786.80     17.66 o 
   0   5   1       77.31       81.90      8.68 o 
   1   5   1      291.76      278.42     12.60 o 
   2   5   1      786.83      792.53     18.55 o 
   3   5   1      363.51      326.08     20.38 o 
   4   5   1       67.45       82.34     16.18 o 
   5   5   1       16.33       13.14     14.97 o 
   6   5   1      116.28       96.09     23.33 o 
   7   5   1       17.89       -7.24     18.90 o 
 -12   6   1        5.29       -8.56     20.54 o 
 -11   6   1      252.64      247.53     26.80 o 
 -10   6   1       39.64        9.71     26.03 o 
  -9   6   1        0.32        2.67     15.96 o 
  -8   6   1       31.45       30.07     14.98 o 
  -7   6   1     1050.80     1019.39     51.83 o 
  -6   6   1     1437.02     1392.99     35.50 o 
  -5   6   1      575.09      557.61     15.35 o 
  -4   6   1     1860.14     1783.47     27.55 o 
  -3   6   1     1368.55     1368.42     24.25 o 
  -2   6   1      231.92      246.49     12.89 o 
  -1   6   1      263.27      254.47     13.12 o 
   0   6   1        5.79        7.97      8.32 o 
   1   6   1      138.95      150.05     11.77 o 
   2   6   1      146.27      117.43     16.78 o 
   3   6   1       33.45       32.54     30.40 o 
   4   6   1        6.09        8.59     15.68 o 
   5   6   1      118.98      128.85     55.75 o 
   6   6   1      584.35      482.68    118.35 o 
 -12   7   1      376.76      345.63     32.20 o 
 -11   7   1      396.94      390.43     38.48 o 
 -10   7   1      755.59      694.48     34.41 o 
  -9   7   1      386.39      360.85     26.83 o 
  -8   7   1      326.27      361.24     25.60 o 
  -7   7   1       93.35       90.61     17.08 o 
  -6   7   1       71.23       69.63     15.35 o 
  -5   7   1       52.33       56.74      9.74 o 
  -4   7   1      119.91      145.27     17.63 o 
  -3   7   1      317.74      315.77     22.77 o 
  -2   7   1      268.20      258.68     14.62 o 
  -1   7   1      129.19      148.73     12.88 o 
   0   7   1      607.27      598.65     19.45 o 
   1   7   1        0.44       -2.09     13.77 o 
   2   7   1      200.30      178.05     21.76 o 
   3   7   1      251.00      176.06     21.50 o 
   4   7   1       55.93       50.61     38.82 o 
   5   7   1        1.99        3.37     28.16 o 
 -11   8   1       55.66       26.66     22.42 o 
 -10   8   1       16.19       21.33     19.67 o 
  -9   8   1        0.38      -15.14     17.25 o 
  -8   8   1       45.76       45.05     18.40 o 
  -7   8   1      379.61      364.73     25.92 o 
  -6   8   1        0.83        3.04     22.32 o 
  -5   8   1      314.60      360.66     23.54 o 
  -4   8   1        7.22        5.80     10.18 o 
  -3   8   1        7.74        8.61     10.64 o 
  -2   8   1       27.20       32.41     11.81 o 
  -1   8   1      961.21      955.06     33.38 o 
   0   8   1      128.52      104.52     30.06 o 
   1   8   1      162.14      123.67     19.39 o 
   2   8   1       67.94       71.24     29.73 o 
   3   8   1       58.46       66.13     20.76 o 
 -10   9   1      115.95       93.20     24.08 o 
  -9   9   1      400.74      439.14     31.61 o 
  -8   9   1      681.78      638.18     33.15 o 
  -7   9   1      825.75      750.46     38.03 o 
  -6   9   1      118.33      143.91     21.32 o 
  -5   9   1      241.92      246.13     30.85 o 
  -4   9   1      110.78      124.19     22.66 o 
  -3   9   1       23.53        5.68     12.18 o 
  -2   9   1        5.98       -1.11     14.96 o 
  -1   9   1       36.53       49.18     18.00 o 
   0   9   1      194.47      228.14     23.48 o 
   1   9   1       44.42       41.42     19.61 o 
  -9  10   1      395.46      456.33     33.67 o 
  -8  10   1      439.84      409.55     55.19 o 
  -7  10   1      504.07      542.21     33.39 o 
  -6  10   1     1086.49     1202.44     41.86 o 
  -5  10   1      711.71      756.37     34.61 o 
  -4  10   1      443.95      453.51     29.52 o 
  -3  10   1        6.89      -16.67     16.67 o 
  -2  10   1       87.08       79.74     20.11 o 
  -1  10   1       10.32       -8.34     18.91 o 
   4 -12   2       79.13       76.28     33.43 o 
   5 -12   2      385.76      375.36     46.44 o 
   6 -12   2       37.39       -4.26     30.74 o 
   0 -11   2      243.47      177.47     30.96 o 
   1 -11   2       53.23       38.82     24.46 o 
   2 -11   2      140.47      127.31     21.21 o 
   3 -11   2       50.58       48.00     18.14 o 
   4 -11   2        4.53        1.69     16.10 o 
   5 -11   2       34.88       29.17     28.05 o 
   6 -11   2      733.15      738.83     50.26 o 
   8 -11   2      337.97      331.21     28.64 o 
   9 -11   2      560.88      573.06     34.90 o 
  -2 -10   2       31.78       16.60     24.46 o 
  -1 -10   2        5.08       12.79     21.76 o 
   0 -10   2     1153.47     1215.64     38.23 o 
   1 -10   2      662.67      629.04     54.52 o 
   2 -10   2      374.33      390.17     30.06 o 
   3 -10   2        4.98       25.09     14.88 o 
   4 -10   2      368.54      385.85     19.53 o 
   5 -10   2      229.12      237.54     16.99 o 
   6 -10   2       54.04       41.73     24.23 o 
   7 -10   2      130.48      148.38     23.78 o 
   8 -10   2       22.14        8.35     17.38 o 
   9 -10   2      130.54      106.14     44.99 o 
  10 -10   2      122.54      163.38     35.34 o 
  -4  -9   2       37.90       27.15     25.35 o 
  -3  -9   2      131.29      101.86     27.60 o 
  -2  -9   2        6.66        5.83     21.09 o 
  -1  -9   2      106.81       87.38     32.42 o 
   0  -9   2       44.05       56.39     15.65 o 
   1  -9   2        1.47       -1.61     10.82 o 
   2  -9   2        7.46        4.45     10.39 o 
   3  -9   2      590.05      567.63     44.84 o 
   4  -9   2       88.84       61.38     11.71 o 
   5  -9   2       36.24       41.39     10.95 o 
   6  -9   2       35.28       26.63     10.94 o 
   7  -9   2      338.88      360.88     25.22 o 
   8  -9   2      949.03      947.76     35.03 o 
   9  -9   2       27.27       41.00     19.18 o 
  10  -9   2       24.30       36.83     30.51 o 
  11  -9   2       19.60        5.30     20.50 o 
  -5  -8   2       25.45       32.76     25.80 o 
  -4  -8   2       17.21      -16.60     20.19 o 
  -3  -8   2      385.30      314.34     32.53 o 
  -2  -8   2       16.23        9.84     11.15 o 
  -1  -8   2       19.38       15.69     10.90 o 
   0  -8   2       62.58       45.09     10.75 o 
   1  -8   2        0.17       -8.91      8.91 o 
   2  -8   2      881.79      881.80     21.72 o 
   3  -8   2     1747.20     1695.11     29.28 o 
   4  -8   2     1352.07     1365.24     31.47 o 
   5  -8   2     1045.72     1016.63     22.77 o 
   6  -8   2     1039.42      980.75     22.55 o 
   7  -8   2      150.61      156.00     18.96 o 
   8  -8   2      129.74      141.34     18.73 o 
   9  -8   2       20.98        9.21     16.01 o 
  10  -8   2        8.32       -6.89     17.38 o 
  11  -8   2        5.94       -9.71     18.33 o 
  -6  -7   2      179.48      165.81     30.96 o 
  -5  -7   2      230.12      201.62     40.72 o 
  -4  -7   2        4.98       -4.57     14.12 o 
  -3  -7   2       14.98       16.08     12.78 o 
  -2  -7   2        2.51       -1.50      9.14 o 
  -1  -7   2      107.14      148.35     11.82 o 
   0  -7   2       14.92        9.25      8.24 o 
   1  -7   2      152.26      151.81     13.17 o 
   2  -7   2     2333.22     2329.49     32.78 o 
   3  -7   2     2677.60     2579.44     34.82 o 
   4  -7   2     1630.32     1535.75     25.76 o 
   5  -7   2      942.46      942.68     25.46 o 
   6  -7   2      704.32      685.47     32.21 o 
   7  -7   2      133.92      140.91     10.73 o 
   8  -7   2      198.65      222.40     20.24 o 
   9  -7   2       11.92        9.89     15.27 o 
  10  -7   2        0.78        1.75     16.54 o 
  11  -7   2        0.14      -13.98     17.36 o 
  12  -7   2        0.78      -19.22     19.22 o 
  -7  -6   2       17.40       40.39     18.97 o 
  -6  -6   2        0.07       -7.38     15.60 o 
  -5  -6   2       72.54       92.43     25.80 o 
  -4  -6   2       71.40       95.27     18.22 o 
  -3  -6   2       10.29       -3.90      8.57 o 
  -2  -6   2      246.94      270.63     13.19 o 
  -1  -6   2     1170.06     1076.22     31.14 o 
   0  -6   2     1612.81     1596.09     25.11 o 
   1  -6   2      658.06      642.24     15.78 o 
   2  -6   2     1147.76     1090.96     19.75 o 
   3  -6   2     1437.71     1505.29     23.71 o 
   4  -6   2      104.27      125.74     10.28 o 
   5  -6   2     2127.83     2129.53     29.82 o 
   6  -6   2      440.98      428.90     14.14 o 
   7  -6   2       30.32       25.44      8.17 o 
   8  -6   2        0.89        2.37     12.06 o 
   9  -6   2       37.70       34.81     15.73 o 
  10  -6   2      401.87      391.12     41.73 o 
  11  -6   2       25.07       41.01     32.76 o 
  12  -6   2      123.66      137.54     24.27 o 
  -8  -5   2       43.29       61.32     20.21 o 
  -7  -5   2      554.09      478.83     70.90 o 
  -6  -5   2       27.36       12.79     14.83 o 
  -5  -5   2       25.54       22.68     10.45 o 
  -4  -5   2       25.74       26.16      9.23 o 
  -3  -5   2      881.48      832.28     24.83 o 
  -2  -5   2       24.52       29.64      7.55 o 
  -1  -5   2       69.28       72.36      7.85 o 
   0  -5   2       75.19       73.89      7.36 o 
   1  -5   2      512.93      460.12     12.41 o 
   2  -5   2       67.72       47.03      6.79 o 
   3  -5   2      279.71      283.40     10.86 o 
   4  -5   2      407.50      418.10     12.42 o 
   5  -5   2      893.85      871.25     19.47 o 
   6  -5   2      740.60      759.42     21.40 o 
   7  -5   2      357.79      342.27     13.59 o 
   8  -5   2      556.75      499.28     16.93 o 
   9  -5   2      408.90      450.66     53.74 o 
  10  -5   2      214.23      254.38     22.96 o 
  11  -5   2       16.92       70.62     28.27 o 
  12  -5   2        0.11       -7.80     19.09 o 
  -9  -4   2      468.12      504.14     94.57 o 
  -8  -4   2       37.24       49.38     22.10 o 
  -7  -4   2      405.00      399.58     47.00 o 
  -6  -4   2       78.01       90.74     12.05 o 
  -5  -4   2        8.37       10.57      9.08 o 
  -4  -4   2       52.26       50.49     11.12 o 
  -3  -4   2      739.57      714.07     17.26 o 
  -2  -4   2       50.13       43.28      7.13 o 
  -1  -4   2      422.95      417.26     11.75 o 
   0  -4   2     1554.50     1519.97     20.35 o 
   1  -4   2     7675.70     7522.80     68.20 o 
   2  -4   2     2834.19     2683.60     29.87 o 
   3  -4   2      214.50      194.31      8.74 o 
   4  -4   2      303.74      259.54     10.67 o 
   5  -4   2     2505.97     2373.68     30.54 o 
   6  -4   2     1609.68     1564.85     24.67 o 
   7  -4   2      229.34      257.14     12.64 o 
   8  -4   2        5.41       14.88      8.97 o 
   9  -4   2        2.57        3.31     13.24 o 
  10  -4   2        1.39        8.17     14.93 o 
  11  -4   2        5.09      -13.05     17.05 o 
  12  -4   2        7.42       22.66     35.00 o 
 -10  -3   2        2.22       -8.98     19.84 o 
  -9  -3   2       14.33       -0.97     18.14 o 
  -8  -3   2      155.72      178.71     16.10 o 
  -7  -3   2       83.57       81.13     15.15 o 
  -6  -3   2      223.32      233.25     16.73 o 
  -5  -3   2      258.26      247.70     13.14 o 
  -4  -3   2      710.78      658.63     20.07 o 
  -3  -3   2     2056.99     1975.03     39.91 o 
  -2  -3   2      691.29      691.00     14.38 o 
  -1  -3   2       61.52       68.00      6.10 o 
   0  -3   2     4737.02     5071.15     46.99 o 
   1  -3   2       96.46      153.99      7.69 o 
   2  -3   2      456.25      488.63     10.77 o 
   3  -3   2     1196.87     1195.86     18.06 o 
   4  -3   2      294.26      295.82     11.05 o 
   5  -3   2      176.24      143.09     10.51 o 
   6  -3   2      781.95      767.78     17.39 o 
   7  -3   2       15.50        9.25      7.80 o 
   8  -3   2        0.21       -3.92      8.29 o 
   9  -3   2       80.33       80.49     12.24 o 
  10  -3   2       12.91       16.94     15.42 o 
  11  -3   2       16.28       62.82     33.21 o 
  12  -3   2       76.04       28.72     39.71 o 
 -10  -2   2      175.58      176.13     38.37 o 
  -9  -2   2      202.70      202.19     41.63 o 
  -8  -2   2       10.59       32.64     12.52 o 
  -7  -2   2        7.10       -4.93     10.03 o 
  -6  -2   2      269.03      277.63     13.95 o 
  -5  -2   2     1870.31     1943.22     32.05 o 
  -4  -2   2      258.33      268.87     11.45 o 
  -3  -2   2     1201.55     1225.43     19.27 o 
  -2  -2   2     2825.79     2738.75     29.68 o 
  -1  -2   2     3028.13     3202.18     31.65 o 
   0  -2   2     7945.15     8404.79    133.83 o 
   1  -2   2     1289.18     1237.45     15.42 o 
   2  -2   2      621.88      687.88     12.28 o 
   3  -2   2     8128.68     8191.27     93.20 o 
   4  -2   2     1857.30     1699.88     29.04 o 
   5  -2   2     1821.06     1839.07     27.94 o 
   6  -2   2     1187.10     1184.45     21.41 o 
   7  -2   2      915.95      911.04     20.27 o 
   8  -2   2       64.25       68.12     11.24 o 
   9  -2   2       54.14       59.40     12.42 o 
  10  -2   2      424.46      316.80     40.83 o 
  11  -2   2       14.03       12.56     30.74 o 
 -11  -1   2       27.00       38.59     34.55 o 
 -10  -1   2      455.05      471.70     30.02 o 
  -9  -1   2      275.55      271.52     31.03 o 
  -8  -1   2       40.94       45.41     25.58 o 
  -7  -1   2      623.91      653.79     18.93 o 
  -6  -1   2       29.60       17.51     12.37 o 
  -5  -1   2      672.75      645.40     15.88 o 
  -4  -1   2      657.05      630.80     14.35 o 
  -3  -1   2       28.78       11.79      5.81 o 
  -2  -1   2      102.65       86.67      7.39 o 
  -1  -1   2     3558.51     3582.68     33.58 o 
   0  -1   2     4520.18     4629.07     41.42 o 
   1  -1   2     2951.67     3116.40     53.62 o 
   2  -1   2     1143.58     1167.34     15.89 o 
   3  -1   2     3358.57     3369.96     59.12 o 
   4  -1   2     3233.40     3249.44     35.59 o 
   5  -1   2      617.84      591.82     14.32 o 
   6  -1   2      478.16      473.87     14.68 o 
   7  -1   2      343.71      347.21     14.61 o 
   8  -1   2      509.57      510.06     18.30 o 
   9  -1   2       68.62       46.08     17.56 o 
  10  -1   2      133.22      127.66     28.05 o 
  11  -1   2      186.98      262.06     41.28 o 
 -11   0   2      217.79      225.88     26.48 o 
 -10   0   2      425.57      510.45     29.58 o 
  -9   0   2     1667.59     1847.65     59.68 o 
  -8   0   2      197.06      187.48     13.61 o 
  -7   0   2      135.29      143.18     11.34 o 
  -6   0   2       17.48       17.10      7.87 o 
  -5   0   2      543.20      610.27     23.64 o 
  -4   0   2      232.06      254.35      9.53 o 
  -3   0   2     2413.25     2482.54     26.91 o 
  -2   0   2     7218.75     7418.26     64.78 o 
  -1   0   2     4345.34     4366.85     54.53 o 
   0   0   2     7169.54     7166.73     61.94 o 
   1   0   2      941.70      935.91     12.55 o 
   2   0   2     6816.57     6842.52     77.02 o 
   3   0   2     4300.75     4255.89     42.11 o 
   4   0   2     1266.29     1252.81     18.78 o 
   5   0   2      113.43      113.76      8.40 o 
   6   0   2        0.63        9.23     13.37 o 
   7   0   2      593.47      573.43     40.27 o 
   8   0   2        1.59      -14.09     14.09 o 
   9   0   2       30.63       25.27     17.73 o 
  10   0   2       50.76       62.87     21.33 o 
 -12   1   2        0.86        6.75     25.02 o 
 -11   1   2      118.17      112.43     22.64 o 
 -10   1   2       93.77      118.32     20.43 o 
  -9   1   2       80.06       88.85     23.89 o 
  -8   1   2      207.91      204.19     12.47 o 
  -7   1   2      637.12      651.56     16.27 o 
  -6   1   2       38.64       52.66      7.33 o 
  -5   1   2       16.71       26.27      7.45 o 
  -4   1   2      253.51      264.77     13.69 o 
  -3   1   2      791.45      849.37     28.83 o 
  -2   1   2       38.05       19.63      4.48 o 
  -1   1   2     4647.09     4548.96     42.42 o 
   0   1   2       28.63       51.58      5.17 o 
   1   1   2     1156.71     1139.11     21.60 o 
   2   1   2       29.44       46.19      8.94 o 
   3   1   2      334.74      399.84     16.67 o 
   4   1   2      107.41      115.76     12.69 o 
   5   1   2      629.08      629.22     14.66 o 
   6   1   2      116.05      134.24     17.05 o 
   7   1   2       60.43       51.14     15.49 o 
   8   1   2      427.88      369.53     34.33 o 
   9   1   2      291.63      325.75     26.18 o 
  10   1   2      175.02      199.94     26.04 o 
 -12   2   2       35.29       39.22     22.80 o 
 -11   2   2      162.23      179.41     23.88 o 
 -10   2   2      102.34      160.09     21.28 o 
  -9   2   2      168.07      194.96     19.92 o 
  -8   2   2     1354.50     1323.01     35.75 o 
  -7   2   2     1906.02     1832.89     61.48 o 
  -6   2   2      712.77      699.52     23.54 o 
  -5   2   2      954.76      961.68     29.28 o 
  -4   2   2     1560.55     1552.49     36.01 o 
  -3   2   2      821.05      856.00     21.07 o 
  -2   2   2      895.83      950.12     15.06 o 
  -1   2   2     2412.58     2427.41     27.30 o 
   0   2   2       70.89       97.45      7.76 o 
   1   2   2     2066.40     1970.35     43.25 o 
   2   2   2     4428.44     4345.15     86.38 o 
   3   2   2      931.58      822.59     32.08 o 
   4   2   2     2230.73     2099.20     44.20 o 
   5   2   2     1665.99     1623.63     62.60 o 
   6   2   2      688.32      701.83     27.43 o 
   7   2   2        0.56        2.94     15.93 o 
   8   2   2       20.89       23.95     18.01 o 
   9   2   2       42.21       40.15     20.44 o 
 -12   3   2      729.97      676.23     76.85 o 
 -11   3   2      317.76      350.46     28.00 o 
 -10   3   2        0.44       -7.50     23.78 o 
  -9   3   2       53.25       45.96     16.81 o 
  -8   3   2      109.21       93.20     18.51 o 
  -7   3   2       43.39       56.00     12.97 o 
  -6   3   2       46.35       54.31     13.24 o 
  -5   3   2     3044.72     3137.01     50.03 o 
  -4   3   2     2736.53     2634.89     42.51 o 
  -3   3   2    12035.33    12503.19    108.73 o 
  -2   3   2     1192.05     1148.32     18.30 o 
  -1   3   2       17.40        8.75      7.51 o 
   0   3   2      102.61       79.89      7.62 o 
   1   3   2      674.12      622.87     20.25 o 
   2   3   2      303.75      334.57     16.96 o 
   3   3   2       47.61       50.34     12.03 o 
   4   3   2       54.48       45.98     13.23 o 
   5   3   2      521.67      515.54     24.85 o 
   6   3   2      218.69      251.83     21.65 o 
   7   3   2       13.93       10.80     16.69 o 
   8   3   2        0.40       29.64     40.27 o 
 -12   4   2      230.56      252.51     28.01 o 
 -11   4   2      321.21      287.15     89.19 o 
 -10   4   2       26.16       38.94     17.52 o 
  -9   4   2       27.27       12.45     14.89 o 
  -8   4   2      731.56      708.32     28.51 o 
  -7   4   2       99.77      107.29     15.01 o 
  -6   4   2      172.19      161.44     17.72 o 
  -5   4   2      549.85      543.08     21.51 o 
  -4   4   2       32.47       40.90      6.58 o 
  -3   4   2     1920.04     2014.28     46.89 o 
  -2   4   2     1822.06     1906.31     40.48 o 
  -1   4   2      521.44      508.65     14.07 o 
   0   4   2     1258.54     1246.98     20.94 o 
   1   4   2      871.41      794.49     24.23 o 
   2   4   2       14.32       17.17     10.92 o 
   3   4   2      646.39      627.56     32.08 o 
   4   4   2      585.39      545.05     25.27 o 
   5   4   2       82.07       90.27     17.58 o 
   6   4   2       80.70      106.88     19.66 o 
   7   4   2      151.19      144.88     22.20 o 
 -12   5   2       37.79       55.55     23.26 o 
 -11   5   2      148.69      170.79     24.37 o 
 -10   5   2      632.04      634.93     32.04 o 
  -9   5   2       52.59       31.93     16.39 o 
  -8   5   2     1392.75     1349.66     49.58 o 
  -7   5   2      101.13      100.31     16.12 o 
  -6   5   2       55.08       55.95     12.93 o 
  -5   5   2      636.76      643.66     15.11 o 
  -4   5   2       65.97       79.52     12.09 o 
  -3   5   2      288.32      352.90     13.42 o 
  -2   5   2       63.43       63.43      8.86 o 
  -1   5   2     1217.73     1162.31     22.03 o 
   0   5   2      206.15      205.48     11.44 o 
   1   5   2      198.00      218.91     17.24 o 
   2   5   2      485.92      475.72     37.02 o 
   3   5   2      545.72      567.85     52.39 o 
   4   5   2       20.15       38.96     15.97 o 
   5   5   2       76.61       80.82     20.31 o 
   6   5   2       42.32       63.43     19.94 o 
 -12   6   2      379.72      296.18     52.05 o 
 -11   6   2      641.11      639.46     35.11 o 
 -10   6   2      243.63      294.94     26.44 o 
  -9   6   2     1703.83     1589.34     44.73 o 
  -8   6   2      227.90      252.93     46.56 o 
  -7   6   2        1.37       14.84     26.59 o 
  -6   6   2       24.21       19.75     13.47 o 
  -5   6   2       84.99      108.39     12.33 o 
  -4   6   2      106.73      100.59     10.64 o 
  -3   6   2      300.12      316.44     14.12 o 
  -2   6   2      216.06      232.62     13.30 o 
  -1   6   2     3221.25     3243.53     42.46 o 
   0   6   2     2264.94     2210.22     44.07 o 
   1   6   2      658.62      659.46     51.60 o 
   2   6   2      308.62      311.77     39.82 o 
   3   6   2      635.65      622.90     29.30 o 
   4   6   2       33.34       23.88     24.23 o 
   5   6   2       35.54       42.69     23.11 o 
 -11   7   2       26.97       19.47     21.69 o 
 -10   7   2      395.77      368.32     56.76 o 
  -9   7   2       24.29        8.49     17.67 o 
  -8   7   2        6.94      -15.14     15.14 o 
  -7   7   2        0.32       -3.27     15.01 o 
  -6   7   2       55.75       77.86     16.80 o 
  -5   7   2        3.34       22.27     14.33 o 
  -4   7   2      143.60      140.35     12.93 o 
  -3   7   2       51.09       59.44     14.44 o 
  -2   7   2       63.32       76.92     11.86 o 
  -1   7   2      352.11      347.66     25.13 o 
   0   7   2      277.90      263.90     36.91 o 
   1   7   2       20.84       15.99     15.26 o 
   2   7   2      122.99      120.49     19.66 o 
   3   7   2      141.80      122.99     23.45 o 
   4   7   2       41.10       22.87     20.38 o 
 -11   8   2        3.15        1.53     22.01 o 
 -10   8   2      131.11      129.54     24.88 o 
  -9   8   2      165.92      205.83     60.24 o 
  -8   8   2      353.34      383.20     33.43 o 
  -7   8   2      744.45      746.71     56.76 o 
  -6   8   2       56.45       43.63     17.25 o 
  -5   8   2       31.14       35.26     19.63 o 
  -4   8   2       36.93       35.68     12.32 o 
  -3   8   2        6.52       11.30     11.75 o 
  -2   8   2        0.07       10.76     14.77 o 
  -1   8   2      192.42      129.93     22.66 o 
   0   8   2       13.06       10.19     16.43 o 
   1   8   2       39.98       58.18     19.34 o 
   2   8   2       13.45       -1.06     17.77 o 
 -10   9   2       14.33      138.41     96.93 o 
  -9   9   2       81.43       73.24     23.10 o 
  -8   9   2      199.28      195.88     25.91 o 
  -7   9   2       81.59       58.74     20.63 o 
  -6   9   2        3.04        6.79     17.98 o 
  -5   9   2        0.88       -7.30     17.38 o 
  -4   9   2       99.83      144.70     30.06 o 
  -3   9   2      558.76      540.50     29.12 o 
  -2   9   2      135.08      153.05     52.16 o 
  -1   9   2       13.56       42.67     18.96 o 
   0   9   2      219.14      192.96     43.75 o 
  -8  10   2       18.33       19.55     22.10 o 
  -7  10   2       71.23       74.70     23.18 o 
  -6  10   2       45.41       25.72     21.74 o 
  -5  10   2       20.97       21.00     24.46 o 
  -4  10   2       33.14       62.82     33.43 o 
  -3  10   2        1.22      -11.67     32.98 o 
   2 -12   3      130.21      122.72     23.02 o 
   3 -12   3      105.29       81.18     20.60 o 
   4 -12   3        1.37      -12.48     17.08 o 
   5 -12   3       93.22       99.62     34.55 o 
   6 -12   3        2.86      -27.60     27.60 o 
   7 -12   3      246.11      225.71     41.28 o 
   0 -11   3      454.65      351.58     37.92 o 
   1 -11   3      298.26      286.12     46.44 o 
   2 -11   3      516.70      480.76     55.19 o 
   3 -11   3      269.91      245.39     23.02 o 
   4 -11   3       84.55       77.25     18.33 o 
   5 -11   3       62.88       40.59     21.31 o 
   6 -11   3       16.82       -0.45     25.80 o 
   7 -11   3       28.85       15.03     28.94 o 
   8 -11   3       76.66       50.93     31.64 o 
   9 -11   3      104.18      136.64     33.21 o 
  -2 -10   3      299.96      247.92     34.33 o 
  -1 -10   3      254.77      262.69     51.04 o 
   0 -10   3      142.33      160.66     28.72 o 
   1 -10   3        5.22       -0.38     14.56 o 
   2 -10   3      144.40      143.96     18.64 o 
   3 -10   3       13.09        0.34     13.72 o 
   4 -10   3        0.64        1.67     13.32 o 
   5 -10   3      287.64      320.62     22.08 o 
   6 -10   3      147.83      157.46     14.79 o 
   7 -10   3       21.23       17.84     17.42 o 
   8 -10   3      562.18      571.91     32.48 o 
   9 -10   3      220.71      229.75     35.00 o 
  10 -10   3      455.35      457.33     58.45 o 
  -4  -9   3        0.80       12.56     23.78 o 
  -3  -9   3       15.35       19.52     22.89 o 
  -2  -9   3       21.66       20.56     15.46 o 
  -1  -9   3       28.40       22.98     45.55 o 
   0  -9   3      265.39      272.60     20.84 o 
   1  -9   3      601.05      590.53     25.52 o 
   2  -9   3      534.75      527.62     23.86 o 
   3  -9   3       10.86       -2.24      9.60 o 
   4  -9   3      464.40      449.06     18.15 o 
   5  -9   3      929.66      944.52     32.91 o 
   6  -9   3        0.72       11.03      9.70 o 
   7  -9   3       18.54       30.48     15.46 o 
   8  -9   3      245.59      241.61     23.24 o 
   9  -9   3       21.38       28.62     17.89 o 
  10  -9   3       25.95       23.56     25.35 o 
  11  -9   3       31.45       49.81     24.46 o 
  -5  -8   3       45.05      -14.14     22.44 o 
  -4  -8   3      214.48      214.49     30.51 o 
  -3  -8   3      677.12      622.31     26.72 o 
  -2  -8   3      567.90      585.36     25.07 o 
  -1  -8   3     1735.58     1683.52     39.11 o 
   0  -8   3      220.49      249.50     17.40 o 
   1  -8   3      258.36      288.65     14.16 o 
   2  -8   3      448.00      439.12     15.95 o 
   3  -8   3      294.88      314.86     14.76 o 
   4  -8   3       16.53       23.45      8.46 o 
   5  -8   3      104.12      111.97     10.84 o 
   6  -8   3      397.99      404.07     16.23 o 
   7  -8   3      156.30      173.93     12.65 o 
   8  -8   3      625.31      623.99     28.86 o 
   9  -8   3      769.97      761.48     31.79 o 
  10  -8   3      514.81      586.06     33.65 o 
  11  -8   3      294.97      285.68     27.63 o 
  -7  -7   3      197.54      171.86     32.98 o 
  -6  -7   3       62.30       37.92     24.90 o 
  -5  -7   3      207.36      181.06     29.39 o 
  -4  -7   3      298.56      336.09     46.67 o 
  -3  -7   3      443.13      479.73     18.63 o 
  -2  -7   3        1.83       15.42      9.18 o 
  -1  -7   3      150.37      160.05     12.82 o 
   0  -7   3     1600.53     1637.23     27.88 o 
   1  -7   3      629.41      623.85     19.54 o 
   2  -7   3      659.62      660.47     18.31 o 
   3  -7   3       79.87       71.10     11.10 o 
   4  -7   3      763.28      753.55     18.16 o 
   5  -7   3      134.90      141.98     10.48 o 
   6  -7   3        8.03       10.87      7.40 o 
   7  -7   3       16.30       12.18      8.47 o 
   8  -7   3      125.13      117.22     20.19 o 
   9  -7   3      312.69      337.80     24.54 o 
  10  -7   3      112.15      113.22     20.04 o 
  11  -7   3        0.59       -1.34     17.70 o 
  12  -7   3      243.01      223.62     27.42 o 
  -8  -6   3       71.29       72.25     29.84 o 
  -7  -6   3       36.50       44.20     25.35 o 
  -6  -6   3      254.21      260.14     64.50 o 
  -5  -6   3      207.84      216.62     15.48 o 
  -4  -6   3       84.31       90.15     11.72 o 
  -3  -6   3      341.13      330.73     14.73 o 
  -2  -6   3       85.70       93.58     18.88 o 
  -1  -6   3       87.30      110.30      9.17 o 
   0  -6   3       36.30       29.44      6.86 o 
   1  -6   3        3.31       11.69      6.30 o 
   2  -6   3      543.59      514.49     13.82 o 
   3  -6   3      184.67      166.99      9.44 o 
   4  -6   3      297.94      303.15     13.06 o 
   5  -6   3      738.08      686.47     17.22 o 
   6  -6   3      453.37      429.46     14.68 o 
   7  -6   3      115.95      113.09     10.47 o 
   8  -6   3      459.58      451.65     23.67 o 
   9  -6   3        0.06       -2.54     13.64 o 
  10  -6   3      462.41      435.34     27.30 o 
  11  -6   3      223.73      268.09     25.80 o 
  12  -6   3      221.35      201.89     26.07 o 
  -8  -5   3      242.50      207.60     28.05 o 
  -7  -5   3       43.22       62.15     17.17 o 
  -6  -5   3      115.45      127.35     14.19 o 
  -5  -5   3      199.29      208.18     14.34 o 
  -4  -5   3      168.52      169.39     12.05 o 
  -3  -5   3      393.47      405.05     14.59 o 
  -2  -5   3     1743.19     1760.41     30.21 o 
  -1  -5   3     1206.92     1232.03     23.84 o 
   0  -5   3       35.29       32.59      6.12 o 
   1  -5   3       23.00       24.39      6.22 o 
   2  -5   3     2113.80     2093.27     31.19 o 
   3  -5   3     1781.06     1673.76     23.59 o 
   4  -5   3      215.56      294.13     17.82 o 
   5  -5   3       88.44      114.24     10.62 o 
   6  -5   3      136.89      136.50     10.51 o 
   7  -5   3      894.34      863.39     20.31 o 
   8  -5   3      561.79      542.77     28.51 o 
   9  -5   3      108.69      105.22     23.00 o 
  10  -5   3      405.51      432.98     26.36 o 
  11  -5   3      723.20      689.92     32.82 o 
  12  -5   3      355.16      486.20     51.83 o 
  -9  -4   3       13.27       25.49     19.74 o 
  -8  -4   3      108.46      116.84     19.51 o 
  -7  -4   3        5.07       -9.42     18.51 o 
  -6  -4   3      350.13      346.34     17.04 o 
  -5  -4   3      200.68      203.69     13.95 o 
  -4  -4   3      365.96      342.12     14.31 o 
  -3  -4   3     3156.84     3141.37     37.65 o 
  -2  -4   3     6011.21     5875.67     57.73 o 
  -1  -4   3    13456.76    13608.22    178.90 o 
   0  -4   3     1812.57     1860.88     50.37 o 
   1  -4   3      283.52      311.23     13.19 o 
   2  -4   3     1219.20     1336.12     19.15 o 
   3  -4   3      245.20      303.43     10.78 o 
   4  -4   3     1454.99     1572.45     23.47 o 
   5  -4   3      476.68      494.14     14.69 o 
   6  -4   3     2186.08     2299.21     32.48 o 
   7  -4   3     1107.94     1098.70     22.41 o 
   8  -4   3      470.62      482.39     17.42 o 
   9  -4   3      403.18      436.96     18.60 o 
  10  -4   3      348.00      414.21     25.29 o 
  11  -4   3      391.02      477.45     48.01 o 
 -10  -3   3       48.99       86.16     33.88 o 
  -9  -3   3       75.85      100.74     16.52 o 
  -8  -3   3       59.38       60.95     13.81 o 
  -7  -3   3      401.78      400.58     18.23 o 
  -6  -3   3      481.01      489.31     17.60 o 
  -5  -3   3       26.22       22.17      9.83 o 
  -4  -3   3       14.98       11.87      7.65 o 
  -3  -3   3      216.92      258.53     10.85 o 
  -2  -3   3      356.73      380.55     13.06 o 
  -1  -3   3     1293.99     1324.46     26.48 o 
   0  -3   3     1689.93     1791.47     28.17 o 
   1  -3   3     2673.51     2805.86     32.88 o 
   2  -3   3      160.79      184.64      8.46 o 
   3  -3   3      129.59      111.72      7.90 o 
   4  -3   3      125.68      141.88      9.38 o 
   5  -3   3      754.25      754.50     17.17 o 
   6  -3   3      348.56      351.71     13.47 o 
   7  -3   3      101.68      121.95     17.75 o 
   8  -3   3       12.07       14.54      9.49 o 
   9  -3   3       45.43       56.77     12.01 o 
  10  -3   3        2.47        7.40     28.49 o 
  11  -3   3      472.55      449.18     48.46 o 
 -10  -2   3        8.72       28.90     20.28 o 
  -9  -2   3        0.75       -5.72     13.08 o 
  -8  -2   3        2.97      -11.11     11.11 o 
  -7  -2   3      400.74      387.95     17.04 o 
  -6  -2   3     1764.13     1780.62     29.17 o 
  -5  -2   3       59.62       42.48      9.48 o 
  -4  -2   3      241.58      264.77     11.24 o 
  -3  -2   3      831.78      821.71     15.83 o 
  -2  -2   3      446.82      418.45     11.15 o 
  -1  -2   3    21757.54    22381.22    184.81 o 
   0  -2   3     8720.56     8818.04     76.56 o 
   1  -2   3     5166.74     5151.06     47.81 o 
   2  -2   3      381.90      357.72     10.23 o 
   3  -2   3      327.67      357.11     11.36 o 
   4  -2   3      101.77      117.67      9.01 o 
   5  -2   3       38.80       34.58      7.11 o 
   6  -2   3      542.47      545.32     21.34 o 
   7  -2   3       54.78       68.24      9.84 o 
   8  -2   3      204.27      226.27     14.56 o 
   9  -2   3      380.32      444.02     41.73 o 
  10  -2   3       33.45       43.30     25.35 o 
  11  -2   3      617.30      693.29     55.64 o 
 -11  -1   3        5.40      -14.17     21.49 o 
 -10  -1   3        0.71       -1.00     21.99 o 
  -9  -1   3      259.21      250.04     23.51 o 
  -8  -1   3     1251.67     1246.82     26.69 o 
  -7  -1   3     1033.32      998.05     22.27 o 
  -6  -1   3       50.81       44.70     13.34 o 
  -5  -1   3      537.03      536.57     14.67 o 
  -4  -1   3     1949.60     1961.76     25.91 o 
  -3  -1   3     1335.08     1257.84     18.69 o 
  -2  -1   3        1.99       -6.31      6.31 o 
  -1  -1   3      125.65      135.27      8.84 o 
   0  -1   3     2584.39     2639.54     27.58 o 
   1  -1   3     4673.11     4810.98     64.01 o 
   2  -1   3     2979.08     2903.34     30.94 o 
   3  -1   3     1946.55     2066.48     25.32 o 
   4  -1   3     1016.99      972.95     16.71 o 
   5  -1   3     1452.74     1431.82     22.31 o 
   6  -1   3      130.82      137.19     10.08 o 
   7  -1   3      719.78      700.35     38.70 o 
   8  -1   3        1.45       20.01     14.82 o 
   9  -1   3      931.26      928.59     33.89 o 
  10  -1   3      573.38      613.62     94.68 o 
 -11   0   3        2.11       28.05     30.40 o 
 -10   0   3       27.01       11.38     18.14 o 
  -9   0   3      300.07      283.51     23.37 o 
  -8   0   3      568.76      555.22     20.96 o 
  -7   0   3      706.93      661.06     25.79 o 
  -6   0   3      610.73      616.16     23.18 o 
  -5   0   3     2283.65     2205.11     28.29 o 
  -4   0   3     5023.35     4795.65     47.77 o 
  -3   0   3     1722.87     1599.33     20.74 o 
  -2   0   3      930.44     1052.34     18.71 o 
  -1   0   3     1821.08     1996.68     27.62 o 
   0   0   3     2259.09     2482.96     27.06 o 
   1   0   3      273.56      273.33      8.79 o 
   2   0   3        3.28       -6.48      8.64 o 
   3   0   3       49.39       32.08     12.79 o 
   4   0   3      666.13      681.30     29.28 o 
   5   0   3     1405.21     1351.82     20.73 o 
   6   0   3      580.73      564.28     31.64 o 
   7   0   3      115.00      103.32     17.33 o 
   8   0   3      711.69      734.25     30.36 o 
   9   0   3       53.12       58.59     19.69 o 
  10   0   3        0.51        2.21     20.22 o 
 -12   1   3       69.17       63.97     23.75 o 
 -11   1   3      399.42      379.13     29.80 o 
 -10   1   3        3.01       -9.94     16.54 o 
  -9   1   3       93.79      120.01     18.49 o 
  -8   1   3      122.05      130.57     17.01 o 
  -7   1   3       23.79       10.88      7.43 o 
  -6   1   3     1384.41     1392.62     72.02 o 
  -5   1   3      280.43      275.81     16.02 o 
  -4   1   3       50.30       48.68      6.19 o 
  -3   1   3       32.41       28.71      5.53 o 
  -2   1   3      796.80      746.76     13.78 o 
  -1   1   3     1344.84     1363.29     19.17 o 
   0   1   3        2.04        5.92      5.73 o 
   1   1   3      782.49      815.52     20.24 o 
   2   1   3      535.41      480.71     17.78 o 
   3   1   3      637.84      586.89     20.42 o 
   4   1   3       19.94        9.79     13.80 o 
   5   1   3       37.14       35.34     12.69 o 
   6   1   3      623.70      584.60     36.91 o 
   7   1   3       44.65       61.83     17.31 o 
   8   1   3      337.18      359.86     31.52 o 
   9   1   3       26.01       35.26     19.91 o 
 -12   2   3       24.52       41.10     22.69 o 
 -11   2   3      139.23      191.23     34.78 o 
 -10   2   3       46.42       29.45     17.62 o 
  -9   2   3      165.94      151.75     19.50 o 
  -8   2   3      225.40      241.76     38.25 o 
  -7   2   3      225.86      229.55     17.94 o 
  -6   2   3      334.90      352.46     19.10 o 
  -5   2   3     2484.99     2384.50     42.27 o 
  -4   2   3     2007.08     2132.67     37.44 o 
  -3   2   3     5693.17     5724.46     55.23 o 
  -2   2   3     2228.92     1987.33     25.35 o 
  -1   2   3     2672.47     2559.02     30.19 o 
   0   2   3      199.67      188.32     20.64 o 
   1   2   3       17.58        6.63      4.81 o 
   2   2   3      477.61      466.63     18.69 o 
   3   2   3      218.64      208.99     15.53 o 
   4   2   3       73.48       58.64     13.32 o 
   5   2   3      310.71      304.12     44.65 o 
   6   2   3      801.22      728.85     29.62 o 
   7   2   3      627.71      577.72     29.13 o 
   8   2   3      317.36      344.26     32.08 o 
 -12   3   3        2.31      -16.29     20.46 o 
 -11   3   3       84.24      107.39     21.24 o 
 -10   3   3      395.42      343.66     39.49 o 
  -9   3   3      444.10      434.84     26.30 o 
  -8   3   3      824.26      825.80     44.09 o 
  -7   3   3      653.66      611.54     25.31 o 
  -6   3   3     3197.58     3072.37     61.03 o 
  -5   3   3     1470.03     1397.25     32.24 o 
  -4   3   3      123.60      111.72      7.49 o 
  -3   3   3      695.84      778.32     16.00 o 
  -2   3   3      685.54      676.37     15.44 o 
  -1   3   3      242.87      235.70     10.72 o 
   0   3   3        4.20        7.41      6.36 o 
   1   3   3       93.20      122.01      8.19 o 
   2   3   3      140.59      114.52     13.86 o 
   3   3   3       43.88       38.54     12.93 o 
   4   3   3      144.99      212.51     65.07 o 
   5   3   3       19.38        6.10     14.28 o 
   6   3   3      136.64      130.20     19.60 o 
   7   3   3      245.44      231.57     27.26 o 
   8   3   3      195.89      206.71     26.09 o 
 -12   4   3      149.06      158.06     26.09 o 
 -11   4   3       19.83        0.38     19.13 o 
 -10   4   3       25.78       22.77     17.73 o 
  -9   4   3        1.11       17.94     16.15 o 
  -8   4   3      171.14      142.87     20.42 o 
  -7   4   3      194.27      183.54     19.18 o 
  -6   4   3     1828.67     1832.30     93.90 o 
  -5   4   3      588.62      580.90     23.05 o 
  -4   4   3       13.05       18.91      7.16 o 
  -3   4   3       40.14       41.35      7.95 o 
  -2   4   3       17.24       21.17      7.64 o 
  -1   4   3      183.08      210.21     15.17 o 
   0   4   3      977.21      966.89     19.26 o 
   1   4   3     1476.15     1455.25     33.98 o 
   2   4   3      203.62      208.17     17.82 o 
   3   4   3       85.30       67.84     16.72 o 
   4   4   3       22.19       50.80     44.54 o 
   5   4   3      156.93      138.77     19.96 o 
   6   4   3        2.51        1.72     21.31 o 
   7   4   3       73.14       79.65     22.07 o 
 -12   5   3       31.22        5.56     22.46 o 
 -11   5   3      167.97      108.20     23.40 o 
 -10   5   3      192.12      181.05     22.98 o 
  -9   5   3       21.77        7.32     16.27 o 
  -8   5   3      254.08      250.57     21.89 o 
  -7   5   3      512.14      516.13     25.63 o 
  -6   5   3      192.49      203.69     28.27 o 
  -5   5   3      433.92      440.85     14.48 o 
  -4   5   3      749.87      744.63     29.71 o 
  -3   5   3      167.43      170.41     11.66 o 
  -2   5   3      163.77      180.90     13.42 o 
  -1   5   3      685.18      684.59     18.52 o 
   0   5   3      426.98      431.26     21.76 o 
   1   5   3      574.09      571.73     34.44 o 
   2   5   3      205.77      206.05     40.61 o 
   3   5   3       22.76       30.40     16.02 o 
   4   5   3       52.54       69.55     24.23 o 
   5   5   3      231.04      251.39     40.27 o 
   6   5   3      177.60      182.44     25.35 o 
 -11   6   3      122.81      100.35     23.56 o 
 -10   6   3        0.76       -0.83     18.42 o 
  -9   6   3      127.01      150.14     21.95 o 
  -8   6   3      669.37      626.85     30.75 o 
  -7   6   3      395.10      405.42     26.09 o 
  -6   6   3      131.73      183.58     19.35 o 
  -5   6   3      516.20      523.30     25.43 o 
  -4   6   3      955.67      940.03     22.34 o 
  -3   6   3      806.30      818.15     24.30 o 
  -2   6   3       54.75       52.83     10.79 o 
  -1   6   3      717.95      683.30     26.89 o 
   0   6   3      477.14      489.15     24.91 o 
   1   6   3       13.27       14.95     15.01 o 
   2   6   3        0.64       -0.57     15.67 o 
   3   6   3       14.70       34.67     18.14 o 
   4   6   3        0.15        9.44     18.84 o 
 -11   7   3      270.08      225.39     28.77 o 
 -10   7   3      119.92      150.52     25.19 o 
  -9   7   3      264.10      303.43     27.20 o 
  -8   7   3      351.16      384.26     28.31 o 
  -7   7   3      410.69      406.90     27.51 o 
  -6   7   3       46.49       28.80     17.02 o 
  -5   7   3       34.75       22.94     15.99 o 
  -4   7   3       10.59       11.00     11.08 o 
  -3   7   3        3.96       -2.41     10.88 o 
  -2   7   3      176.69      180.87     19.17 o 
  -1   7   3      400.04      352.01     79.09 o 
   0   7   3       12.20       14.91     30.40 o 
   1   7   3       44.89       17.65     28.27 o 
   2   7   3        0.60       45.37     19.10 o 
   3   7   3        0.11      -19.91     22.32 o 
 -10   8   3      208.31      229.52     28.24 o 
  -9   8   3        0.10       16.02     20.88 o 
  -8   8   3        1.93       -1.09     19.07 o 
  -7   8   3       18.69       22.43     19.61 o 
  -6   8   3        1.58      -18.96     18.96 o 
  -5   8   3       69.45       80.23     19.28 o 
  -4   8   3       44.60       52.44     18.10 o 
  -3   8   3      538.95      536.89     28.19 o 
  -2   8   3     1191.92     1223.99     38.30 o 
  -1   8   3      558.99      555.55     30.09 o 
   0   8   3      109.01       96.63     21.34 o 
   1   8   3        4.90       21.68     20.21 o 
  -9   9   3      546.75      509.02     36.16 o 
  -8   9   3      153.22      160.12     26.44 o 
  -7   9   3      353.73      330.52     40.39 o 
  -6   9   3      597.42      660.83     55.42 o 
  -5   9   3      316.82      314.30     27.65 o 
  -4   9   3      400.96      389.50     43.98 o 
  -3   9   3       95.78       62.37     32.76 o 
  -2   9   3       32.06       23.90     19.62 o 
  -1   9   3       29.28       26.40     20.70 o 
   2 -12   4        2.36       12.72     18.16 o 
   3 -12   4      108.09       91.45     20.43 o 
   4 -12   4       75.55       83.72     20.26 o 
   5 -12   4      218.25      249.70     24.85 o 
   6 -12   4      473.86      526.59     50.93 o 
   7 -12   4      420.55      354.27     46.22 o 
   8 -12   4      243.54      249.49     43.98 o 
  -1 -11   4       81.09       69.98     21.16 o 
   0 -11   4      436.69      409.68     33.54 o 
   1 -11   4      211.57      266.59     44.31 o 
   2 -11   4      172.89      164.47     21.29 o 
   3 -11   4        2.02       -9.20     17.28 o 
   4 -11   4      411.68      450.52     26.63 o 
   5 -11   4      284.01      291.30     24.12 o 
   6 -11   4       29.73       22.47     18.96 o 
   7 -11   4       38.84        5.83     26.92 o 
   8 -11   4      620.65      543.41     48.91 o 
   9 -11   4      285.04      323.53     40.61 o 
  -3 -10   4       43.24       57.21     27.37 o 
  -2 -10   4       13.38       34.28     17.89 o 
  -1 -10   4       47.06       13.59     27.15 o 
   0 -10   4      352.83      342.66     24.72 o 
   1 -10   4        8.89       13.06     14.71 o 
   2 -10   4      513.19      511.43     53.51 o 
   3 -10   4      737.43      727.25     42.74 o 
   4 -10   4       51.91       85.98     37.47 o 
   5 -10   4        7.55       20.95     13.40 o 
   6 -10   4       20.11       21.76     13.32 o 
   7 -10   4      289.75      331.16     38.82 o 
   8 -10   4       44.40        8.53     24.68 o 
   9 -10   4       11.54        4.36     17.47 o 
  10 -10   4      138.10      124.33     33.77 o 
  -4  -9   4        2.42      -15.03     21.76 o 
  -3  -9   4        0.38       -6.12     14.87 o 
  -2  -9   4       87.70       90.98     29.17 o 
  -1  -9   4       55.37       81.59     16.58 o 
   0  -9   4      123.03      145.74     17.76 o 
   1  -9   4        1.03       -6.63     18.96 o 
   2  -9   4      284.60      327.78     23.33 o 
   3  -9   4      115.20      138.38     15.79 o 
   4  -9   4       73.55       72.23     13.60 o 
   5  -9   4      205.84      210.70     19.84 o 
   6  -9   4       83.82      107.90     12.05 o 
   7  -9   4       30.81       63.54     17.73 o 
   8  -9   4      145.28      149.14     20.30 o 
   9  -9   4      217.09      241.86     23.81 o 
  10  -9   4      412.05      438.23     30.50 o 
  11  -9   4      279.62      350.15     30.50 o 
  -5  -8   4       76.20      153.69     30.29 o 
  -4  -8   4      147.62      143.43     34.33 o 
  -3  -8   4      301.77      250.63     21.00 o 
  -2  -8   4      316.93      371.88     27.04 o 
  -1  -8   4      332.29      328.01     20.79 o 
   0  -8   4      783.76      762.97     26.28 o 
   1  -8   4      143.55      157.92     15.33 o 
   2  -8   4      754.12      832.03     35.34 o 
   3  -8   4      919.21      931.65     20.57 o 
   4  -8   4     1479.41     1475.25     26.40 o 
   5  -8   4     2882.08     2661.36     53.90 o 
   6  -8   4     2383.61     2320.93     35.90 o 
   7  -8   4      857.69      780.71     21.88 o 
   8  -8   4       32.08       40.23     17.84 o 
   9  -8   4       96.45       86.80     18.59 o 
  10  -8   4        1.03      -15.77     15.77 o 
  11  -8   4        0.33      -13.58     18.17 o 
  -7  -7   4      276.58      198.34     32.98 o 
  -6  -7   4      221.07      185.10     31.64 o 
  -5  -7   4      111.35      132.40     20.75 o 
  -4  -7   4        5.79      -16.83     18.29 o 
  -3  -7   4      468.01      483.06     44.42 o 
  -2  -7   4       35.98       11.78     17.39 o 
  -1  -7   4      161.54      183.91     16.54 o 
   0  -7   4       24.98       21.41      7.54 o 
   1  -7   4        1.33       -6.28      6.28 o 
   2  -7   4        8.36       11.32      7.69 o 
   3  -7   4      105.76      135.53      9.57 o 
   4  -7   4        7.18       11.57      7.15 o 
   5  -7   4      578.02      536.17     16.64 o 
   6  -7   4     1746.76     1697.85     28.75 o 
   7  -7   4      729.19      704.72     19.82 o 
   8  -7   4      211.08      191.25     13.43 o 
   9  -7   4       86.66       81.12     17.52 o 
  10  -7   4       59.52       73.25     18.52 o 
  11  -7   4        2.01       15.36     17.93 o 
  -8  -6   4        0.31       -8.53     25.35 o 
  -7  -6   4       11.53       46.44     25.13 o 
  -6  -6   4        5.30        1.28     15.28 o 
  -5  -6   4      390.64      399.31     19.98 o 
  -4  -6   4     3526.17     3505.04     45.74 o 
  -3  -6   4      618.86      640.78     20.15 o 
  -2  -6   4      192.76      200.45     10.78 o 
  -1  -6   4       49.16       64.35      7.38 o 
   0  -6   4      248.31      283.01     15.91 o 
   1  -6   4      766.75      753.61     32.42 o 
   2  -6   4      836.69      792.51     23.23 o 
   3  -6   4      174.98      225.25     10.59 o 
   4  -6   4      426.19      412.04     14.99 o 
   5  -6   4      739.85      717.73     17.75 o 
   6  -6   4       28.66       20.41      7.97 o 
   7  -6   4      227.67      230.19     14.17 o 
   8  -6   4      694.21      672.66     29.78 o 
   9  -6   4      252.61      314.08     22.89 o 
  10  -6   4       72.23       46.85     21.09 o 
  11  -6   4        5.47        9.30     17.38 o 
  -9  -5   4      174.37      193.85     34.33 o 
  -8  -5   4       13.24       32.08     23.78 o 
  -7  -5   4       43.10       57.98     28.05 o 
  -6  -5   4       66.84       80.95     19.86 o 
  -5  -5   4     1104.58     1089.68     24.63 o 
  -4  -5   4       91.41       89.39     13.14 o 
  -3  -5   4      465.36      457.04     15.71 o 
  -2  -5   4      210.45      236.11     10.84 o 
  -1  -5   4     2711.61     2725.39     50.37 o 
   0  -5   4       19.86        2.16      9.31 o 
   1  -5   4      950.14      888.68     22.10 o 
   2  -5   4        7.84        6.76      5.70 o 
   3  -5   4      133.75      114.32      8.39 o 
   4  -5   4      186.20      160.56      9.90 o 
   5  -5   4      667.78      686.52     43.20 o 
   6  -5   4      508.87      482.05     16.30 o 
   7  -5   4     1081.90     1046.34     32.02 o 
   8  -5   4      883.51      871.31     41.54 o 
   9  -5   4      593.51      557.34     23.48 o 
  10  -5   4      210.76      223.81     21.58 o 
  11  -5   4       72.06       39.04     32.53 o 
  -9  -4   4      872.60     1052.27     55.64 o 
  -8  -4   4      684.24      742.31     43.75 o 
  -7  -4   4      506.72      561.84     30.61 o 
  -6  -4   4      305.81      320.37     16.68 o 
  -5  -4   4        9.09       12.49      9.25 o 
  -4  -4   4       72.58       70.14      9.30 o 
  -3  -4   4       46.80       36.74      7.50 o 
  -2  -4   4     1142.02     1099.98     24.72 o 
  -1  -4   4     3105.33     3386.40     47.69 o 
   0  -4   4     5381.60     5607.45     68.61 o 
   1  -4   4        2.42        3.13      7.06 o 
   2  -4   4      183.78      186.27      8.66 o 
   3  -4   4     2563.75     2538.14     31.18 o 
   4  -4   4     2997.53     2836.49     35.16 o 
   5  -4   4     1978.75     1925.65     28.70 o 
   6  -4   4       14.39        1.02      8.16 o 
   7  -4   4       43.17       60.52     12.12 o 
   8  -4   4       69.67       71.34     11.41 o 
   9  -4   4       63.15       65.87     12.73 o 
  10  -4   4       50.68       68.88     31.86 o 
  11  -4   4       43.34       37.92     34.33 o 
 -10  -3   4        1.81        1.79     31.86 o 
  -9  -3   4       74.90       86.22     16.33 o 
  -8  -3   4        0.07        6.89     12.44 o 
  -7  -3   4      215.72      219.57     15.76 o 
  -6  -3   4      111.26      105.99     11.73 o 
  -5  -3   4       29.48       44.21      9.16 o 
  -4  -3   4      735.79      778.99     17.78 o 
  -3  -3   4       92.34       92.41     21.47 o 
  -2  -3   4      207.30      265.62     11.06 o 
  -1  -3   4      395.73      418.19     15.03 o 
   0  -3   4      884.93      883.33     20.03 o 
   1  -3   4      160.18      171.89      8.93 o 
   2  -3   4      369.20      342.04     11.93 o 
   3  -3   4      288.58      354.42     14.41 o 
   4  -3   4     1109.44     1200.68     20.80 o 
   5  -3   4      364.10      406.70     14.03 o 
   6  -3   4      359.81      352.18     22.07 o 
   7  -3   4      981.57      937.38     21.53 o 
   8  -3   4       69.18       72.89     11.65 o 
   9  -3   4      224.93      229.48     22.48 o 
  10  -3   4       15.44      -23.56     23.56 o 
  11  -3   4      119.64      143.59     39.49 o 
 -10  -2   4      232.46      242.57     26.83 o 
  -9  -2   4      230.65      279.56     25.22 o 
  -8  -2   4      332.80      366.12     18.69 o 
  -7  -2   4     1378.86     1478.09     33.11 o 
  -6  -2   4      909.07      902.52     20.96 o 
  -5  -2   4      667.79      651.60     27.30 o 
  -4  -2   4      130.06      175.84     10.12 o 
  -3  -2   4        3.05        2.39      6.31 o 
  -2  -2   4      414.08      387.30     11.14 o 
  -1  -2   4      138.92      172.04     13.10 o 
   0  -2   4     1609.35     1621.00     20.77 o 
   1  -2   4      193.07      227.17      9.21 o 
   2  -2   4      511.47      451.10     19.11 o 
   3  -2   4     4693.57     4862.12     83.63 o 
   4  -2   4     1734.30     1744.89     29.19 o 
   5  -2   4     2214.64     2061.49     28.52 o 
   6  -2   4     1009.52     1046.27     20.76 o 
   7  -2   4     1917.59     1863.08     41.23 o 
   8  -2   4      277.55      295.25     22.68 o 
   9  -2   4       19.30       12.47     17.53 o 
  10  -2   4      199.97      215.56     25.35 o 
 -11  -1   4      205.30      191.56     30.51 o 
 -10  -1   4      378.96      339.26     28.30 o 
  -9  -1   4      237.12      247.28     23.53 o 
  -8  -1   4      202.05      234.70     14.97 o 
  -7  -1   4      711.73      710.23     19.63 o 
  -6  -1   4     1127.70     1113.77     21.73 o 
  -5  -1   4       17.63       27.14      8.41 o 
  -4  -1   4      478.75      489.78     13.61 o 
  -3  -1   4      399.41      382.05     11.78 o 
  -2  -1   4      169.02      134.59      7.94 o 
  -1  -1   4      135.24      193.43      8.69 o 
   0  -1   4      934.20     1033.79     16.62 o 
   1  -1   4     3595.92     3551.12     37.06 o 
   2  -1   4    11132.12    11555.43    101.31 o 
   3  -1   4     1291.34     1219.85     18.66 o 
   4  -1   4      441.95      457.01     11.79 o 
   5  -1   4      584.09      609.87     14.44 o 
   6  -1   4      650.63      650.02     26.48 o 
   7  -1   4      380.61      442.48     24.31 o 
   8  -1   4      189.36      222.28     21.78 o 
   9  -1   4       34.84       70.41     19.96 o 
  10  -1   4       11.37       31.72     21.69 o 
 -11   0   4      491.20      422.17     77.41 o 
 -10   0   4      406.35      331.75     40.95 o 
  -9   0   4       94.58       85.58     38.25 o 
  -8   0   4       93.07       87.95     16.64 o 
  -7   0   4      219.51      224.94     12.36 o 
  -6   0   4      339.50      350.41     12.97 o 
  -5   0   4        4.06       -0.79      6.21 o 
  -4   0   4     1661.84     1639.78     22.92 o 
  -3   0   4      318.69      285.01     10.06 o 
  -2   0   4      251.64      270.12     10.19 o 
  -1   0   4      489.58      473.76     12.59 o 
   0   0   4       51.68       91.85      8.39 o 
   1   0   4       92.17       77.18      6.97 o 
   2   0   4     4279.14     4253.03     47.43 o 
   3   0   4      639.52      648.03     21.26 o 
   4   0   4       34.65       15.19     10.69 o 
   5   0   4      235.77      269.96     18.47 o 
   6   0   4       37.93       44.35     14.64 o 
   7   0   4       41.57       48.38     22.77 o 
   8   0   4      546.12      540.85     29.06 o 
   9   0   4      311.37      378.47     28.72 o 
 -12   1   4        2.35       -6.10     21.67 o 
 -11   1   4       25.31       36.89     20.86 o 
 -10   1   4       20.02       24.08     18.46 o 
  -9   1   4      100.84      100.32     18.74 o 
  -8   1   4     1327.89     1368.30     37.25 o 
  -7   1   4       40.99       34.82     17.28 o 
  -6   1   4       70.92       69.50     13.23 o 
  -5   1   4      360.96      346.66     13.01 o 
  -4   1   4     1744.76     1746.51     24.29 o 
  -3   1   4       48.75       57.19      9.99 o 
  -2   1   4      694.83      664.82     14.58 o 
  -1   1   4      340.81      343.41     11.62 o 
   0   1   4     2880.35     2828.79     48.81 o 
   1   1   4      953.37      939.43     23.63 o 
   2   1   4      223.52      223.79     17.16 o 
   3   1   4      114.31      103.43     13.24 o 
   4   1   4     1319.44     1236.17     31.90 o 
   5   1   4       79.20       68.45     14.99 o 
   6   1   4        2.95       20.38     21.43 o 
   7   1   4      281.12      283.88     32.53 o 
   8   1   4      297.06      341.60     26.96 o 
   9   1   4      271.07      325.45     28.91 o 
 -12   2   4       85.09       29.70     22.63 o 
 -11   2   4       12.13       -2.61     33.21 o 
 -10   2   4      426.77      323.53     35.67 o 
  -9   2   4      389.37      350.55     57.10 o 
  -8   2   4     1175.65     1101.25     51.04 o 
  -7   2   4     2264.90     2127.03     44.81 o 
  -6   2   4     1043.73     1019.47     29.59 o 
  -5   2   4      916.08      824.72     37.69 o 
  -4   2   4      910.02      867.47     16.48 o 
  -3   2   4        0.58       -5.59      6.19 o 
  -2   2   4      553.45      593.12     14.89 o 
  -1   2   4        5.24       -2.73      9.53 o 
   0   2   4      943.20      913.02     17.23 o 
   1   2   4      155.19      120.21     10.43 o 
   2   2   4      447.04      429.47     20.15 o 
   3   2   4      243.45      228.69     17.27 o 
   4   2   4      312.60      362.53     27.82 o 
   5   2   4     1935.02     1816.01     43.02 o 
   6   2   4      277.70      255.77     22.66 o 
   7   2   4      252.97      281.28     38.03 o 
   8   2   4      118.60      123.75     23.30 o 
 -12   3   4      206.35      159.65     26.67 o 
 -11   3   4       70.77       38.33     21.18 o 
 -10   3   4       13.18        8.42     21.99 o 
  -9   3   4      187.23      206.20     21.87 o 
  -8   3   4      170.90      141.77     39.60 o 
  -7   3   4        1.01       10.96     12.77 o 
  -6   3   4       47.00       21.32     12.14 o 
  -5   3   4      262.16      333.19     19.43 o 
  -4   3   4      439.75      429.15     13.36 o 
  -3   3   4      424.57      472.13     14.51 o 
  -2   3   4        2.79       -0.16      7.18 o 
  -1   3   4     1081.98     1046.46     20.15 o 
   0   3   4      532.39      494.26     14.76 o 
   1   3   4      146.24      143.86     15.05 o 
   2   3   4      887.40      856.40     40.39 o 
   3   3   4      210.94      205.33     19.02 o 
   4   3   4      269.81      251.82     21.08 o 
   5   3   4       13.34        5.42     15.17 o 
   6   3   4       10.46       -5.22     16.58 o 
   7   3   4        3.94      -11.12     18.44 o 
 -12   4   4       73.69      116.71     25.95 o 
 -11   4   4        8.79       10.97     19.78 o 
 -10   4   4      272.11      221.85     49.02 o 
  -9   4   4        3.88       -5.44     15.57 o 
  -8   4   4       86.05       60.22     22.77 o 
  -7   4   4      680.15      675.69     28.13 o 
  -6   4   4     1218.78     1099.60     33.04 o 
  -5   4   4      276.04      285.89     12.15 o 
  -4   4   4        2.74        3.37      7.82 o 
  -3   4   4        0.23       -7.12      7.75 o 
  -2   4   4      492.11      504.86     16.28 o 
  -1   4   4      246.47      260.48     14.55 o 
   0   4   4      498.69      511.13     22.42 o 
   1   4   4        4.24        3.02     12.77 o 
   2   4   4       31.85       35.22     14.41 o 
   3   4   4      129.86      105.24     18.40 o 
   4   4   4       87.93      106.39     19.29 o 
   5   4   4      761.55      659.24     85.93 o 
   6   4   4      385.64      307.37     67.87 o 
 -11   5   4      500.51      455.66     51.16 o 
 -10   5   4      326.77      313.90     37.58 o 
  -9   5   4      662.92      635.66     32.09 o 
  -8   5   4      432.82      451.87     27.74 o 
  -7   5   4      413.09      445.86     49.36 o 
  -6   5   4      106.80      116.41     17.31 o 
  -5   5   4        2.80        7.08     13.09 o 
  -4   5   4      226.33      268.49     14.38 o 
  -3   5   4        3.82       -0.35     13.35 o 
  -2   5   4      325.38      361.65     16.00 o 
  -1   5   4     1669.13     1648.80     38.72 o 
   0   5   4       96.66       53.52     15.09 o 
   1   5   4      296.40      303.77     22.33 o 
   2   5   4      954.24      958.49     34.04 o 
   3   5   4      653.29      556.04     98.27 o 
   4   5   4       44.45       22.15     21.76 o 
   5   5   4      301.88      269.28     48.35 o 
 -11   6   4      126.32      142.01     26.19 o 
 -10   6   4      591.37      603.54     67.31 o 
  -9   6   4      495.11      486.03     41.06 o 
  -8   6   4      450.18      458.34     29.71 o 
  -7   6   4      772.86      745.68     32.47 o 
  -6   6   4       44.09       44.56     17.12 o 
  -5   6   4       13.33       -6.92     14.63 o 
  -4   6   4      268.36      294.78     16.39 o 
  -3   6   4        3.85       12.04     10.86 o 
  -2   6   4        6.12        6.54     14.26 o 
  -1   6   4       56.69       65.52     17.28 o 
   0   6   4      288.32      281.93     23.06 o 
   1   6   4      333.37      348.33     25.04 o 
   2   6   4      598.29      576.97     31.18 o 
   3   6   4      172.41      141.91     23.48 o 
 -10   7   4       49.64       86.37     24.09 o 
  -9   7   4      117.13       89.08     23.24 o 
  -8   7   4      227.35      225.58     36.12 o 
  -7   7   4       37.23       23.11     24.90 o 
  -6   7   4       33.65       19.77     18.21 o 
  -5   7   4        6.67       13.27     17.13 o 
  -4   7   4        0.30       -0.93     15.73 o 
  -3   7   4        0.78       23.15     16.01 o 
  -2   7   4      112.11      121.47     19.68 o 
  -1   7   4        9.43        3.84     16.87 o 
   0   7   4       34.48       27.07     18.64 o 
   1   7   4       40.27       54.12     20.50 o 
   2   7   4       34.53       63.06     21.82 o 
  -9   8   4      389.29      375.37     46.11 o 
  -8   8   4      475.80      519.97     69.33 o 
  -7   8   4      391.08      416.54     31.09 o 
  -6   8   4      164.91      207.17     25.49 o 
  -5   8   4      286.22      270.68     26.61 o 
  -4   8   4      366.72      426.52     45.55 o 
  -3   8   4      105.84      138.21     35.23 o 
  -2   8   4        0.10      -15.89     25.91 o 
  -1   8   4        0.42        4.18     19.14 o 
   0   8   4       33.14       23.89     20.86 o 
  -6   9   4       20.75       27.14     22.87 o 
  -5   9   4      174.08      219.88     40.61 o 
  -4   9   4      465.28      503.70     51.16 o 
   1 -12   5      426.78      378.49     33.21 o 
   2 -12   5      274.43      298.65     26.73 o 
   3 -12   5      203.42      248.04     32.20 o 
   4 -12   5      101.71      125.83     21.02 o 
   5 -12   5      231.20      257.64     24.26 o 
   6 -12   5       38.76       39.04     30.74 o 
   7 -12   5        0.17        2.69     30.51 o 
   8 -12   5        1.82       10.55     30.96 o 
  -1 -11   5       43.68       55.20     19.38 o 
   0 -11   5       51.65       81.54     19.93 o 
   1 -11   5      631.06      629.31     47.23 o 
   2 -11   5      479.35      527.38     52.50 o 
   3 -11   5      353.77      373.83     36.80 o 
   4 -11   5       94.79       77.18     17.46 o 
   5 -11   5      331.93      388.82     31.75 o 
   6 -11   5       40.97       48.66     15.63 o 
   7 -11   5      170.20      140.00     33.43 o 
   8 -11   5        0.38       -6.06     25.13 o 
   9 -11   5        6.97        6.73     27.37 o 
  -3 -10   5      206.17      185.93     24.34 o 
  -2 -10   5      155.68      159.17     21.76 o 
  -1 -10   5      194.18      198.33     22.14 o 
   0 -10   5        0.61      -13.63     13.63 o 
   1 -10   5       23.95        6.41     14.18 o 
   2 -10   5       24.26       25.52     14.49 o 
   3 -10   5      854.23      778.69     29.14 o 
   4 -10   5      565.50      587.84     26.25 o 
   5 -10   5      175.52      229.80     25.80 o 
   6 -10   5      285.87      338.24     26.25 o 
   7 -10   5        7.23       10.56     30.96 o 
   8 -10   5       11.71       42.85     25.13 o 
   9 -10   5        4.61      -12.79     24.01 o 
  10 -10   5        0.08      -13.01     23.56 o 
  -5  -9   5       96.77       75.16     29.17 o 
  -4  -9   5       53.64       87.38     19.99 o 
  -3  -9   5        5.51       -6.24     14.91 o 
  -2  -9   5        5.65        5.65     14.46 o 
  -1  -9   5      221.22      187.27     19.17 o 
   0  -9   5       83.84       73.07     26.92 o 
   1  -9   5      202.70      236.63     23.89 o 
   2  -9   5      344.72      362.99     25.47 o 
   3  -9   5     1116.70     1075.80     31.13 o 
   4  -9   5     1379.08     1466.91     35.92 o 
   5  -9   5      591.12      668.65     25.06 o 
   6  -9   5      172.10      199.92     41.62 o 
   7  -9   5      174.60      178.61     14.28 o 
   8  -9   5      229.12      237.15     32.76 o 
   9  -9   5      109.43      117.69     20.98 o 
  10  -9   5       11.14       -8.70     17.28 o 
  11  -9   5        2.70        3.81     26.48 o 
  -6  -8   5        4.89       -3.81     25.13 o 
  -5  -8   5       86.89      101.62     20.07 o 
  -4  -8   5      207.36      250.47     24.57 o 
  -3  -8   5     1357.41     1325.01     53.40 o 
  -2  -8   5      349.46      366.56     55.42 o 
  -1  -8   5      612.56      655.87     34.33 o 
   0  -8   5     1543.78     1555.46     36.63 o 
   1  -8   5       71.91       80.41     19.97 o 
   2  -8   5      157.93      164.70     15.47 o 
   3  -8   5       80.60       82.03     12.55 o 
   4  -8   5      355.21      326.48     14.53 o 
   5  -8   5       14.89       15.89      8.51 o 
   6  -8   5       52.72       52.55     10.18 o 
   7  -8   5      298.45      295.81     15.84 o 
   8  -8   5      263.35      258.84     15.89 o 
   9  -8   5       91.73       57.92     17.79 o 
  10  -8   5       49.66       51.39     18.96 o 
  11  -8   5      208.33      224.79     25.88 o 
  -7  -7   5        1.66       -7.40     26.03 o 
  -6  -7   5      130.97      138.17     20.91 o 
  -5  -7   5      533.01      532.28     26.60 o 
  -4  -7   5      246.21      258.79     20.99 o 
  -3  -7   5       31.11       37.00     14.25 o 
  -2  -7   5      520.01      519.83     22.83 o 
  -1  -7   5      613.67      613.99     23.35 o 
   0  -7   5       18.32       19.13     10.06 o 
   1  -7   5      290.57      359.62     50.37 o 
   2  -7   5      424.53      410.48     18.56 o 
   3  -7   5       15.65       28.32      7.12 o 
   4  -7   5        1.20       -5.49      6.84 o 
   5  -7   5        8.17        5.46      7.87 o 
   6  -7   5       40.60       39.36      9.38 o 
   7  -7   5       11.18        2.40      9.08 o 
   8  -7   5       77.39       83.19     14.74 o 
   9  -7   5        5.84       -7.68     14.07 o 
  10  -7   5        3.68        7.68     16.56 o 
  11  -7   5       47.47       22.28     27.93 o 
  -8  -6   5        2.60       -5.38     24.90 o 
  -7  -6   5        8.78       35.37     18.24 o 
  -6  -6   5      105.24       96.35     17.81 o 
  -5  -6   5       39.64       45.76     15.22 o 
  -4  -6   5        0.72      -11.60     11.60 o 
  -3  -6   5      125.74      146.92     26.25 o 
  -2  -6   5      483.50      484.51     20.79 o 
  -1  -6   5        4.80        7.42      9.05 o 
   0  -6   5      403.47      352.95     17.31 o 
   1  -6   5     2800.04     2714.71     44.78 o 
   2  -6   5     5448.22     5378.44     84.70 o 
   3  -6   5      634.14      593.03     15.11 o 
   4  -6   5      173.26      184.16     14.82 o 
   5  -6   5      769.96      804.99     33.04 o 
   6  -6   5       98.52      123.95     11.71 o 
   7  -6   5       59.65       68.12     11.31 o 
   8  -6   5      173.58      211.98     15.17 o 
   9  -6   5       52.57       73.45     13.10 o 
  10  -6   5      128.62      128.38     19.72 o 
  11  -6   5       15.49      -24.68     31.41 o 
  -9  -5   5       15.09      137.76     32.08 o 
  -8  -5   5        0.23       18.40     18.40 o 
  -7  -5   5      221.10      235.61     29.06 o 
  -6  -5   5      525.72      553.39     20.93 o 
  -5  -5   5        5.57       16.21     10.36 o 
  -4  -5   5      721.90      733.71     19.37 o 
  -3  -5   5     1243.52     1231.81     25.24 o 
  -2  -5   5     1122.16     1065.58     32.76 o 
  -1  -5   5     1906.88     1726.29     33.41 o 
   0  -5   5       14.54       17.98      8.46 o 
   1  -5   5     1644.76     1611.68     30.97 o 
   2  -5   5      821.13      753.49     17.15 o 
   3  -5   5      720.09      744.84     16.48 o 
   4  -5   5       40.72       63.86      8.58 o 
   5  -5   5      333.29      332.46     14.15 o 
   6  -5   5      543.23      538.12     24.73 o 
   7  -5   5        5.58        6.51     14.25 o 
   8  -5   5        3.64       -2.66      9.68 o 
   9  -5   5      279.77      328.34     18.33 o 
  10  -5   5      439.90      459.72     45.32 o 
  11  -5   5      330.65      382.54     48.01 o 
  -9  -4   5       32.77       27.29     16.02 o 
  -8  -4   5       90.57       91.99     15.63 o 
  -7  -4   5        5.70      -11.25     11.25 o 
  -6  -4   5      604.21      621.75     20.32 o 
  -5  -4   5       52.49       73.03     10.64 o 
  -4  -4   5      738.25      749.01     18.30 o 
  -3  -4   5     4385.29     4269.20     54.32 o 
  -2  -4   5     1308.93     1176.91     18.72 o 
  -1  -4   5     4419.95     4519.92     67.09 o 
   0  -4   5      334.55      305.00     14.77 o 
   1  -4   5      302.46      266.00     13.86 o 
   2  -4   5        2.35       15.93      6.00 o 
   3  -4   5      654.45      674.00     15.68 o 
   4  -4   5      783.79      750.52     21.18 o 
   5  -4   5      184.43      178.94     11.71 o 
   6  -4   5      218.30      235.95     13.52 o 
   7  -4   5        0.88       -2.85      8.77 o 
   8  -4   5       35.78       46.71     11.63 o 
   9  -4   5      667.84      805.25     42.18 o 
  10  -4   5      457.77      493.61     52.61 o 
  11  -4   5       95.26      119.36     38.82 o 
 -10  -3   5        0.61       13.07     21.46 o 
  -9  -3   5       18.96       41.96     20.00 o 
  -8  -3   5      449.73      464.05     28.12 o 
  -7  -3   5       75.09       93.41     13.10 o 
  -6  -3   5       23.55       47.19     10.62 o 
  -5  -3   5      347.30      346.16     16.12 o 
  -4  -3   5        8.24        1.75      7.47 o 
  -3  -3   5      641.10      726.15     21.87 o 
  -2  -3   5       29.25       45.01      9.23 o 
  -1  -3   5     2364.32     2329.68     27.72 o 
   0  -3   5      256.53      257.32     31.41 o 
   1  -3   5        0.07       -4.64      9.03 o 
   2  -3   5      695.46      739.40     46.19 o 
   3  -3   5       21.17       11.92      6.40 o 
   4  -3   5     2050.26     2048.84     28.98 o 
   5  -3   5      142.64      157.32     10.72 o 
   6  -3   5        0.53        6.48      7.74 o 
   7  -3   5     1280.41     1287.36     34.61 o 
   8  -3   5      500.30      537.06     26.92 o 
   9  -3   5       24.29       23.12     17.82 o 
  10  -3   5       29.75       34.93     21.21 o 
 -10  -2   5      655.36      775.58     36.68 o 
  -9  -2   5      375.76      427.02     29.06 o 
  -8  -2   5        0.16       15.64     12.38 o 
  -7  -2   5        5.94        0.89     10.34 o 
  -6  -2   5        0.07       -8.47      8.47 o 
  -5  -2   5      165.99      171.17     11.45 o 
  -4  -2   5        1.48       -7.90      7.90 o 
  -3  -2   5      535.48      552.64     14.24 o 
  -2  -2   5      758.64      698.08     14.96 o 
  -1  -2   5     3167.62     2958.95     33.66 o 
   0  -2   5     3168.21     2933.80     33.48 o 
   1  -2   5     1589.76     1440.14     21.44 o 
   2  -2   5     1054.89      972.03     22.28 o 
   3  -2   5     1808.09     1774.95     32.42 o 
   4  -2   5      365.01      337.25     12.44 o 
   5  -2   5      208.88      252.86     25.13 o 
   6  -2   5      361.06      370.76     21.37 o 
   7  -2   5      270.42      310.48     24.46 o 
   8  -2   5      492.85      520.82     28.27 o 
   9  -2   5      238.27      277.84     25.56 o 
  10  -2   5        0.19        3.89     20.76 o 
 -11  -1   5        0.66      -12.54     22.70 o 
 -10  -1   5       18.79       12.26     20.28 o 
  -9  -1   5       31.84       49.71     18.87 o 
  -8  -1   5       42.33       43.16     16.73 o 
  -7  -1   5       40.93       40.04     10.18 o 
  -6  -1   5      492.94      468.41     20.45 o 
  -5  -1   5     3060.16     3099.43     46.97 o 
  -4  -1   5     2842.72     2879.31     35.12 o 
  -3  -1   5        3.76        9.29      6.49 o 
  -2  -1   5       47.44      107.63     35.95 o 
  -1  -1   5       89.18       76.45     15.74 o 
   0  -1   5      288.51      266.05     10.79 o 
   1  -1   5     2261.99     2539.81     30.96 o 
   2  -1   5      228.97      265.11     13.41 o 
   3  -1   5      430.99      416.05     11.94 o 
   4  -1   5      390.17      401.98     27.82 o 
   5  -1   5       48.70       52.72     12.98 o 
   6  -1   5      203.74      193.97     18.87 o 
   7  -1   5        0.71       -6.29     15.53 o 
   8  -1   5      336.96      318.33     25.63 o 
   9  -1   5        0.06       -1.37     19.20 o 
 -11   0   5       89.49       99.09     24.57 o 
 -10   0   5        2.16       15.06     18.94 o 
  -9   0   5        0.21       21.02     17.49 o 
  -8   0   5      330.35      321.01     23.16 o 
  -7   0   5        2.09        5.17     12.68 o 
  -6   0   5      740.91      743.36     17.28 o 
  -5   0   5      835.67      796.60     17.11 o 
  -4   0   5      131.55      108.05      8.54 o 
  -3   0   5      319.16      333.94     12.31 o 
  -2   0   5       67.39      104.93      8.68 o 
  -1   0   5     1222.13     1275.65     21.24 o 
   0   0   5        2.74       -0.17      9.11 o 
   1   0   5     2477.40     2592.03     39.12 o 
   2   0   5     1173.85     1036.06     26.14 o 
   3   0   5      500.16      490.53     20.67 o 
   4   0   5      225.79      231.70     17.61 o 
   5   0   5      752.49      715.51     27.18 o 
   6   0   5        3.01        0.98     14.69 o 
   7   0   5        0.32       23.52     17.10 o 
   8   0   5      227.18      195.96     24.26 o 
   9   0   5       18.24       11.57     26.14 o 
 -11   1   5       73.67       79.04     22.68 o 
 -10   1   5        1.72       -6.33     18.32 o 
  -9   1   5      810.13      846.95     66.41 o 
  -8   1   5        9.33        5.83     14.17 o 
  -7   1   5      134.49      128.90     16.80 o 
  -6   1   5      376.49      401.91     21.41 o 
  -5   1   5       46.07       40.86      7.64 o 
  -4   1   5     2106.49     2049.07     39.60 o 
  -3   1   5     1552.94     1434.91     22.94 o 
  -2   1   5      971.25      871.08     18.10 o 
  -1   1   5     2038.32     2100.52     28.93 o 
   0   1   5      628.12      565.13     15.98 o 
   1   1   5     1213.93     1197.73     28.67 o 
   2   1   5      888.94      855.32     26.05 o 
   3   1   5      407.36      404.27     31.19 o 
   4   1   5      273.50      279.92     20.24 o 
   5   1   5       58.25       71.35     16.53 o 
   6   1   5      592.87      596.58     29.02 o 
   7   1   5       87.34      101.97     21.02 o 
   8   1   5       15.09       33.47     20.78 o 
 -11   2   5      328.28      368.20     30.75 o 
 -10   2   5       93.33       95.69     21.33 o 
  -9   2   5      198.90      161.24     39.60 o 
  -8   2   5       52.51       43.39     16.09 o 
  -7   2   5      237.94      275.88     26.03 o 
  -6   2   5       18.79       -0.39     11.74 o 
  -5   2   5       20.72        5.27      6.73 o 
  -4   2   5       83.13       85.37      8.89 o 
  -3   2   5     5139.46     5006.96     61.62 o 
  -2   2   5     6144.29     6254.66     64.27 o 
  -1   2   5     3637.21     3677.63     43.33 o 
   0   2   5     1188.58     1193.90     21.46 o 
   1   2   5     1323.41     1316.27     32.06 o 
   2   2   5       24.26       25.47     12.33 o 
   3   2   5     1388.25     1334.21     52.73 o 
   4   2   5      237.97      208.45     20.14 o 
   5   2   5        3.34        3.03     15.39 o 
   6   2   5      121.32      103.06     20.44 o 
   7   2   5       11.69       14.06     19.47 o 
 -11   3   5       18.08       21.36     20.51 o 
 -10   3   5        1.13       13.94     18.43 o 
  -9   3   5      141.62      145.00     20.85 o 
  -8   3   5       81.94       79.40     17.60 o 
  -7   3   5      552.03      547.24     26.92 o 
  -6   3   5       12.47       18.77     15.37 o 
  -5   3   5        5.33        1.51      7.51 o 
  -4   3   5       35.27       44.78      9.01 o 
  -3   3   5       20.51       19.73     11.90 o 
  -2   3   5        1.09       -8.11      8.14 o 
  -1   3   5      133.66      155.17     15.46 o 
   0   3   5        0.49       -1.18     11.28 o 
   1   3   5      418.05      416.38     22.10 o 
   2   3   5      106.83       86.10     16.28 o 
   3   3   5       34.08       44.42     16.16 o 
   4   3   5      407.65      382.65     25.82 o 
   5   3   5       89.27       67.55     19.41 o 
   6   3   5        9.49       -6.11     18.46 o 
 -11   4   5      171.30      151.29     25.49 o 
 -10   4   5      331.47      338.10     28.24 o 
  -9   4   5      633.14      684.75     32.93 o 
  -8   4   5       25.55       20.91     17.15 o 
  -7   4   5      249.24      233.28     22.06 o 
  -6   4   5      206.09      204.47     19.90 o 
  -5   4   5        8.30        6.40     13.73 o 
  -4   4   5        0.53       -3.40      8.99 o 
  -3   4   5        3.56        3.19      9.52 o 
  -2   4   5      759.96      758.17     27.19 o 
  -1   4   5     2372.69     2392.84     46.92 o 
   0   4   5      880.29      855.78     29.51 o 
   1   4   5        1.78        9.36     14.57 o 
   2   4   5      120.51       94.77     18.81 o 
   3   4   5      140.01      179.96     38.03 o 
   4   4   5      266.03      237.67     24.24 o 
   5   4   5       27.22       32.76     20.08 o 
 -11   5   5        0.37        3.58     24.01 o 
 -10   5   5      168.18      150.95     25.15 o 
  -9   5   5      389.46      341.04     82.68 o 
  -8   5   5      413.45      392.44     28.45 o 
  -7   5   5       56.53       69.12     18.91 o 
  -6   5   5      107.27      127.87     19.58 o 
  -5   5   5      519.67      548.97     49.36 o 
  -4   5   5      274.12      294.83     29.14 o 
  -3   5   5       76.46       90.49     12.87 o 
  -2   5   5      410.19      496.21     25.07 o 
  -1   5   5      249.72      285.11     29.28 o 
   0   5   5      145.65      179.59     21.54 o 
   1   5   5      247.96      228.94     22.54 o 
   2   5   5      105.07       99.78     26.92 o 
   3   5   5      179.40      181.15     24.20 o 
   4   5   5      200.12      228.22     51.49 o 
 -10   6   5       13.04       12.28     21.21 o 
  -9   6   5       81.01      120.31     23.93 o 
  -8   6   5       25.00       41.53     19.92 o 
  -7   6   5       15.99       15.29     19.52 o 
  -6   6   5       35.81       37.34     28.49 o 
  -5   6   5      218.07      262.00     23.54 o 
  -4   6   5      381.22      418.86     26.45 o 
  -3   6   5       11.84        6.29     15.66 o 
  -2   6   5       59.67       41.41     28.05 o 
  -1   6   5      247.40      309.78     29.95 o 
   0   6   5       85.94      125.85     21.21 o 
   1   6   5        9.87       -2.63     32.87 o 
   2   6   5       42.83       56.14     21.83 o 
  -9   7   5       80.24       56.64     24.00 o 
  -8   7   5       12.56       36.95     24.34 o 
  -7   7   5        0.78        0.01     21.20 o 
  -6   7   5       10.99       19.58     21.65 o 
  -5   7   5        6.71        1.94     18.84 o 
  -4   7   5      203.14      260.94     39.49 o 
  -3   7   5      107.88       95.36     32.98 o 
  -2   7   5       62.23       85.88     20.91 o 
  -1   7   5       42.04       67.72     21.06 o 
   0   7   5      221.10      215.27     28.94 o 
  -7   8   5        3.44       11.56     22.33 o 
  -6   8   5       48.19       49.32     32.65 o 
  -5   8   5       50.12       26.03     33.43 o 
  -4   8   5      140.88      188.47     39.49 o 
  -3   8   5      353.59      329.82     45.10 o 
   1 -12   6        0.61       11.72     17.97 o 
   2 -12   6        6.66       22.30     17.94 o 
   3 -12   6      141.81      177.81     22.59 o 
   4 -12   6      150.05      133.26     20.67 o 
   5 -12   6      343.04      327.49     25.68 o 
   6 -12   6        0.92        4.08     15.53 o 
   7 -12   6      202.65      256.23     41.06 o 
   8 -12   6      503.80      656.04     56.54 o 
  -2 -11   6       31.75       28.03     19.32 o 
  -1 -11   6       22.42       21.03     18.11 o 
   0 -11   6        0.12       -4.26     16.01 o 
   1 -11   6      138.92      151.10     35.11 o 
   2 -11   6      280.34      283.16     23.56 o 
   3 -11   6       38.22       22.23     15.35 o 
   4 -11   6        0.40       -9.67     13.32 o 
   5 -11   6        4.69       13.83     14.40 o 
   6 -11   6       90.07       86.51     17.52 o 
   7 -11   6        1.90       21.21     14.84 o 
   8 -11   6       61.38       91.09     31.41 o 
   9 -11   6       29.23       22.21     28.49 o 
  -3 -10   6      215.97      272.57     25.51 o 
  -2 -10   6      193.57      174.36     21.97 o 
  -1 -10   6        5.09        3.12     15.29 o 
   0 -10   6       17.54       44.43     15.63 o 
   1 -10   6       42.08       37.62     14.99 o 
   2 -10   6       52.14       59.49     23.33 o 
   3 -10   6      104.75      134.67     23.11 o 
   4 -10   6      120.99      163.11     18.21 o 
   5 -10   6       40.97       35.77     13.91 o 
   6 -10   6       25.08       10.82     12.57 o 
   7 -10   6        4.66       18.46     13.46 o 
   8 -10   6      177.74      192.51     33.88 o 
   9 -10   6     1008.48      984.96     56.32 o 
  10 -10   6     1352.46     1326.22     61.25 o 
  -5  -9   6       40.25       48.56     19.87 o 
  -4  -9   6      532.13      507.08     29.90 o 
  -3  -9   6      179.34      192.05     21.69 o 
  -2  -9   6       51.59       67.76     16.64 o 
  -1  -9   6        0.34        0.52     12.61 o 
   0  -9   6      284.04      287.98     38.59 o 
   1  -9   6      488.08      463.16     34.78 o 
   2  -9   6      302.43      319.49     20.90 o 
   3  -9   6       16.47       21.94     11.78 o 
   4  -9   6      115.77      111.41     15.09 o 
   5  -9   6       73.29       90.56     15.82 o 
   6  -9   6       95.26       93.23     15.09 o 
   7  -9   6      200.12      234.54     19.01 o 
   8  -9   6      466.17      449.88     23.51 o 
   9  -9   6      843.35      811.30     49.14 o 
  10  -9   6      311.94      379.70     57.77 o 
  -6  -8   6      178.73      176.13     37.69 o 
  -5  -8   6      113.76      108.25     34.55 o 
  -4  -8   6      517.97      557.30     44.87 o 
  -3  -8   6      378.91      448.67     50.26 o 
  -2  -8   6        0.53        1.62     12.82 o 
  -1  -8   6        4.80        8.67     11.80 o 
   0  -8   6       96.58       98.17     14.72 o 
   1  -8   6        0.43       -3.36     10.07 o 
   2  -8   6        2.62       -2.63      9.97 o 
   3  -8   6       82.72       91.85     13.37 o 
   4  -8   6      415.30      394.92     34.78 o 
   5  -8   6     2474.63     2383.96     60.69 o 
   6  -8   6     1237.12     1220.96     26.30 o 
   7  -8   6      756.05      765.42     31.12 o 
   8  -8   6        0.21        5.65     13.76 o 
   9  -8   6        4.15        4.22     11.15 o 
  10  -8   6      116.36      101.35     20.05 o 
  -7  -7   6       49.16       59.80     20.51 o 
  -6  -7   6        2.04       -6.55     16.74 o 
  -5  -7   6       36.61       29.71     16.49 o 
  -4  -7   6       21.14        3.34     19.18 o 
  -3  -7   6      305.53      327.85     21.44 o 
  -2  -7   6      114.02      134.47     15.74 o 
  -1  -7   6       13.31       16.33     10.89 o 
   0  -7   6      274.93      293.61     29.17 o 
   1  -7   6       62.54       97.59     12.71 o 
   2  -7   6      301.98      316.72     17.73 o 
   3  -7   6       17.26       14.65      9.64 o 
   4  -7   6        3.51        9.66      7.39 o 
   5  -7   6      189.69      192.71     12.58 o 
   6  -7   6        0.68       -5.38      8.60 o 
   7  -7   6      436.85      442.83     24.04 o 
   8  -7   6        1.32        9.25     18.31 o 
   9  -7   6        0.03        0.02     17.03 o 
  10  -7   6       24.23       35.08     17.76 o 
  -8  -6   6       18.36       36.79     20.75 o 
  -7  -6   6      113.99      105.19     20.67 o 
  -6  -6   6      642.14      627.98     28.65 o 
  -5  -6   6      848.14      851.45     30.31 o 
  -4  -6   6       86.39      113.34     27.93 o 
  -3  -6   6      188.77      201.12     16.96 o 
  -2  -6   6     2341.32     2356.02     54.18 o 
  -1  -6   6     1926.09     1772.28     36.47 o 
   0  -6   6        6.15        8.53      8.89 o 
   1  -6   6       79.18       97.16     12.12 o 
   2  -6   6        1.49        9.36     10.10 o 
   3  -6   6       69.91       84.14     13.12 o 
   4  -6   6        4.05        4.35      7.25 o 
   5  -6   6      414.47      403.38     16.27 o 
   6  -6   6      227.69      227.56     14.36 o 
   7  -6   6      694.09      681.59     21.64 o 
   8  -6   6      824.95      795.31     24.15 o 
   9  -6   6      222.59      265.10     18.10 o 
  -9  -5   6       94.15      106.52     23.37 o 
  -8  -5   6      201.93      199.27     23.70 o 
  -7  -5   6      565.10      585.64     28.08 o 
  -6  -5   6        4.96       19.95     15.28 o 
  -5  -5   6      720.67      740.85     20.95 o 
  -4  -5   6       31.24       52.49      9.65 o 
  -3  -5   6       11.08       30.86      7.78 o 
  -2  -5   6       27.31        6.08      9.59 o 
  -1  -5   6     3611.06     3465.59     52.53 o 
   0  -5   6      347.17      317.33     16.13 o 
   1  -5   6      635.30      587.78     19.90 o 
   2  -5   6     1328.52     1324.83     21.07 o 
   3  -5   6     2111.76     2002.47     33.53 o 
   4  -5   6       96.82       94.11      9.54 o 
   5  -5   6      165.02      187.06     12.33 o 
   6  -5   6      129.87      123.88     12.12 o 
   7  -5   6      356.77      399.07     27.15 o 
   8  -5   6      268.27      293.69     16.75 o 
   9  -5   6      155.17      168.65     22.35 o 
  10  -5   6      176.44      212.69     25.49 o 
  -9  -4   6      807.00      849.00     52.50 o 
  -8  -4   6       64.83       90.05     15.81 o 
  -7  -4   6       90.44      129.39     15.18 o 
  -6  -4   6      450.90      459.89     29.44 o 
  -5  -4   6      374.96      447.44     43.70 o 
  -4  -4   6       16.03       35.10      8.72 o 
  -3  -4   6      776.16      774.08     17.57 o 
  -2  -4   6      695.81      680.15     15.03 o 
  -1  -4   6      799.14      829.90     22.55 o 
   0  -4   6      304.04      297.05     15.37 o 
   1  -4   6        0.49       -8.66      9.31 o 
   2  -4   6      792.51      738.38     29.83 o 
   3  -4   6     1555.36     1487.13     27.17 o 
   4  -4   6      381.07      357.45     14.13 o 
   5  -4   6      207.45      221.61     12.79 o 
   6  -4   6       17.40        4.67      9.48 o 
   7  -4   6        5.57        8.15      9.21 o 
   8  -4   6       76.40       66.22     17.78 o 
   9  -4   6       65.77      109.36     27.93 o 
  10  -4   6      457.46      470.47     31.66 o 
 -10  -3   6       43.09       55.09     33.88 o 
  -9  -3   6      294.40      232.30     25.70 o 
  -8  -3   6      316.93      304.84     18.84 o 
  -7  -3   6      603.24      635.10     21.50 o 
  -6  -3   6       51.62       49.27     11.04 o 
  -5  -3   6      121.10      160.12     11.86 o 
  -4  -3   6       27.26       23.28      8.18 o 
  -3  -3   6      665.87      645.23     16.15 o 
  -2  -3   6      249.69      294.12     12.06 o 
  -1  -3   6       31.31       43.22      7.03 o 
   0  -3   6     1351.55     1364.83     21.67 o 
   1  -3   6     1519.80     1439.06     22.48 o 
   2  -3   6        4.19       25.41      6.96 o 
   3  -3   6        2.56        4.55      6.76 o 
   4  -3   6       49.36       52.82      8.54 o 
   5  -3   6      253.36      282.28     14.92 o 
   6  -3   6       30.01       41.69     14.43 o 
   7  -3   6      262.23      248.60     21.23 o 
   8  -3   6      228.48      279.83     23.92 o 
   9  -3   6      683.68      663.83     32.99 o 
  10  -3   6      331.37      374.46     30.93 o 
 -10  -2   6       17.84       34.22     26.59 o 
  -9  -2   6        4.98        2.56     18.80 o 
  -8  -2   6      964.21      988.97     55.31 o 
  -7  -2   6     1791.64     1756.81     31.45 o 
  -6  -2   6     1683.04     1684.46     71.48 o 
  -5  -2   6      837.01      788.74     19.56 o 
  -4  -2   6     4013.80     4052.06     46.71 o 
  -3  -2   6      702.84      635.59     16.05 o 
  -2  -2   6        4.73        0.94      6.60 o 
  -1  -2   6      833.89      858.22     17.52 o 
   0  -2   6      918.45      990.03     18.85 o 
   1  -2   6      599.52      579.60     19.74 o 
   2  -2   6        0.72        8.02      6.75 o 
   3  -2   6        5.65        9.46      6.96 o 
   4  -2   6      637.04      640.10     16.29 o 
   5  -2   6     2622.78     2506.11     75.72 o 
   6  -2   6     1381.30     1337.74     35.91 o 
   7  -2   6      666.07      672.87     63.27 o 
   8  -2   6      319.70      329.86     25.77 o 
   9  -2   6      128.73      148.66     24.41 o 
 -11  -1   6       34.30       28.79     23.92 o 
 -10  -1   6       82.07       97.26     23.64 o 
  -9  -1   6        0.92       -4.25     17.75 o 
  -8  -1   6      565.08      529.66     40.16 o 
  -7  -1   6      317.58      325.72     24.90 o 
  -6  -1   6      374.67      379.12     23.65 o 
  -5  -1   6        7.39       -0.26      7.91 o 
  -4  -1   6      202.22      207.89     16.52 o 
  -3  -1   6      253.53      251.44     11.75 o 
  -2  -1   6      699.76      748.42     17.40 o 
  -1  -1   6      401.17      404.38     13.87 o 
   0  -1   6      267.95      281.27     12.04 o 
   1  -1   6      107.88      121.02     12.04 o 
   2  -1   6      103.79      124.53     16.34 o 
   3  -1   6       77.84      110.47     13.72 o 
   4  -1   6      309.66      335.89     19.99 o 
   5  -1   6      691.02      674.65     70.00 o 
   6  -1   6      654.30      608.26     27.96 o 
   7  -1   6       37.24       67.22     20.42 o 
   8  -1   6        6.28       24.33     19.24 o 
   9  -1   6       23.79        4.24     21.11 o 
 -11   0   6       13.57       -9.28     21.66 o 
 -10   0   6       93.95      107.77     22.60 o 
  -9   0   6       61.16       52.21     19.35 o 
  -8   0   6        1.61        3.63     15.46 o 
  -7   0   6      877.98      881.78     31.25 o 
  -6   0   6      182.93      180.85     11.63 o 
  -5   0   6     1177.29     1204.94     31.71 o 
  -4   0   6     2139.92     2121.97     30.07 o 
  -3   0   6      604.22      584.34     16.16 o 
  -2   0   6      308.61      293.99     14.93 o 
  -1   0   6      717.73      695.59     19.02 o 
   0   0   6       15.74        8.87      7.58 o 
   1   0   6      266.62      283.49     17.06 o 
   2   0   6       26.62       21.93     11.42 o 
   3   0   6       84.73       81.66     14.28 o 
   4   0   6      156.67      124.30     24.90 o 
   5   0   6       14.00       22.75     15.29 o 
   6   0   6      164.71      164.33     20.78 o 
   7   0   6      187.42      197.78     23.64 o 
   8   0   6       98.78      143.20     24.38 o 
 -11   1   6       60.51       73.80     23.44 o 
 -10   1   6      771.67      808.27     37.04 o 
  -9   1   6        5.30      -14.15     16.45 o 
  -8   1   6      225.83      195.83     21.18 o 
  -7   1   6      342.28      365.36     23.40 o 
  -6   1   6      522.88      545.69     59.79 o 
  -5   1   6      642.03      637.07     19.96 o 
  -4   1   6       54.41       55.62      9.08 o 
  -3   1   6       52.85       74.49      9.60 o 
  -2   1   6     2075.69     2154.39     31.38 o 
  -1   1   6     1115.29     1127.46     33.43 o 
   0   1   6      443.74      424.27     15.05 o 
   1   1   6        1.13       -5.68     11.23 o 
   2   1   6      688.29      719.44     32.20 o 
   3   1   6      205.88      241.46     20.01 o 
   4   1   6      293.05      274.93     26.03 o 
   5   1   6      335.84      293.92     33.21 o 
   6   1   6      173.01      156.73     22.10 o 
   7   1   6      404.06      428.32     38.70 o 
 -11   2   6       13.16       28.35     21.75 o 
 -10   2   6      257.82      256.89     26.33 o 
  -9   2   6     1162.83     1124.97     55.19 o 
  -8   2   6      391.00      353.60     54.07 o 
  -7   2   6      320.17      302.23     22.77 o 
  -6   2   6      301.89      336.15     34.55 o 
  -5   2   6       47.47       24.95      9.01 o 
  -4   2   6       91.30       96.69     10.94 o 
  -3   2   6        4.65        1.72      8.28 o 
  -2   2   6      363.54      345.07     14.87 o 
  -1   2   6     1026.33     1045.82     22.26 o 
   0   2   6       19.46       18.62     14.81 o 
   1   2   6       21.72       41.36     22.66 o 
   2   2   6       72.42       69.05     15.78 o 
   3   2   6      605.59      576.97     27.81 o 
   4   2   6        9.51       29.43     18.96 o 
   5   2   6      112.40      130.23     21.15 o 
   6   2   6       22.68       25.68     19.81 o 
 -11   3   6       80.05       62.68     28.38 o 
 -10   3   6      222.57      173.03     32.20 o 
  -9   3   6       92.47       88.09     20.85 o 
  -8   3   6        1.50        9.46     17.19 o 
  -7   3   6      252.53      275.95     23.26 o 
  -6   3   6      225.27      242.66     21.34 o 
  -5   3   6       54.85        7.24     14.05 o 
  -4   3   6      220.29      255.24     14.47 o 
  -3   3   6      273.85      291.50     17.28 o 
  -2   3   6      255.07      256.19     14.55 o 
  -1   3   6     1034.20      994.74     30.91 o 
   0   3   6      263.30      272.75     20.95 o 
   1   3   6       76.94       87.57     17.13 o 
   2   3   6       17.62       13.18     16.13 o 
   3   3   6       54.88       44.24     24.57 o 
   4   3   6       45.84       26.75     18.28 o 
   5   3   6      205.35      207.34     25.42 o 
 -11   4   6       64.62       29.49     27.26 o 
 -10   4   6       23.38       39.33     21.74 o 
  -9   4   6       70.81       70.70     20.83 o 
  -8   4   6      452.43      385.54     66.08 o 
  -7   4   6       41.19       39.51     18.06 o 
  -6   4   6      359.67      355.37     34.89 o 
  -5   4   6      553.52      533.93     37.02 o 
  -4   4   6     1165.70     1189.03     26.06 o 
  -3   4   6      662.37      686.45     21.39 o 
  -2   4   6      935.40      933.34     42.85 o 
  -1   4   6      254.39      282.57     22.23 o 
   0   4   6      401.17      414.18     25.70 o 
   1   4   6       51.03       47.75     17.89 o 
   2   4   6        0.20        6.97     17.59 o 
   3   4   6       29.87       27.69     19.69 o 
   4   4   6       56.75       19.48     20.79 o 
 -10   5   6      684.09      697.27     37.34 o 
  -9   5   6      382.75      374.88     82.68 o 
  -8   5   6      629.13      569.21     88.74 o 
  -7   5   6      859.54      855.50     35.89 o 
  -6   5   6       48.41       56.28     19.02 o 
  -5   5   6       18.49       24.28     17.37 o 
  -4   5   6       20.20       25.09     17.24 o 
  -3   5   6      637.40      694.03     29.48 o 
  -2   5   6      305.19      356.28     24.93 o 
  -1   5   6      139.95      158.46     21.21 o 
   0   5   6       47.54       74.20     31.97 o 
   1   5   6      397.78      411.80     28.99 o 
   2   5   6      113.25      115.85     23.21 o 
  -9   6   6      305.77      300.58     47.00 o 
  -8   6   6      294.07      337.11     44.87 o 
  -7   6   6      308.66      271.28     48.46 o 
  -6   6   6        2.35       10.28     19.24 o 
  -5   6   6        0.97       -3.58     17.94 o 
  -4   6   6       90.93       69.78     30.96 o 
  -3   6   6      549.63      493.15     45.77 o 
  -2   6   6       55.33       71.05     28.83 o 
  -1   6   6      178.39      247.50     44.20 o 
   0   6   6       20.51      -14.13     19.66 o 
   1   6   6       36.35       65.23     30.29 o 
  -8   7   6      136.21      134.06     27.50 o 
  -7   7   6      109.47       81.12     24.65 o 
  -6   7   6       99.16      114.12     39.82 o 
  -5   7   6      944.52     1109.93     62.82 o 
  -4   7   6       43.42       51.38     34.78 o 
  -3   7   6       74.94       62.82     33.88 o 
  -2   7   6        3.80        3.74     21.15 o 
   1 -12   7      715.39      667.80     33.50 o 
   2 -12   7      687.64      674.78     32.74 o 
   3 -12   7      531.88      471.15     29.91 o 
   4 -12   7      596.13      596.74     50.71 o 
   5 -12   7      328.70      388.53     27.65 o 
   6 -12   7       72.65       73.83     18.51 o 
   7 -12   7        3.49      -22.66     27.82 o 
  -2 -11   7       23.87       10.91     19.07 o 
  -1 -11   7        2.68        8.49     31.52 o 
   0 -11   7       72.18       49.45     18.14 o 
   1 -11   7       97.61       98.85     21.76 o 
   2 -11   7       50.07       53.40     16.48 o 
   3 -11   7        5.39       24.80     19.41 o 
   4 -11   7       22.14       35.74     45.66 o 
   5 -11   7      179.31      162.78     19.89 o 
   6 -11   7        4.16       14.62     17.05 o 
   7 -11   7      156.08      171.63     29.84 o 
   8 -11   7       68.34       63.05     30.06 o 
  -3 -10   7        2.13       19.27     33.65 o 
  -2 -10   7       56.66       59.76     18.68 o 
  -1 -10   7       79.51       82.50     29.50 o 
   0 -10   7        5.92       15.10     14.63 o 
   1 -10   7      160.04      133.86     18.49 o 
   2 -10   7      669.10      633.18     27.62 o 
   3 -10   7      746.80      774.27     47.45 o 
   4 -10   7      223.01      242.34     20.54 o 
   5 -10   7      264.56      256.93     20.97 o 
   6 -10   7      285.92      310.90     26.81 o 
   7 -10   7      118.54      124.05     18.05 o 
   8 -10   7       20.47       13.96     13.88 o 
   9 -10   7      345.59      300.20     39.26 o 
  -5  -9   7      149.58      136.45     22.92 o 
  -4  -9   7      127.63      157.75     46.44 o 
  -3  -9   7       53.59       65.74     17.90 o 
  -2  -9   7      265.05      262.15     22.46 o 
  -1  -9   7      183.31      187.86     21.88 o 
   0  -9   7      112.18      127.06     17.41 o 
   1  -9   7       92.28       70.09     24.90 o 
   2  -9   7      247.31      248.92     19.72 o 
   3  -9   7      174.67      222.95     18.62 o 
   4  -9   7      152.83      179.23     17.46 o 
   5  -9   7      187.00      222.57     58.90 o 
   6  -9   7      386.17      428.05     31.64 o 
   7  -9   7     1517.01     1440.11     83.46 o 
   8  -9   7      318.86      380.53     29.17 o 
   9  -9   7       34.33       19.07     24.01 o 
  10  -9   7      184.52      173.88     31.86 o 
  -6  -8   7        1.28       -8.34     18.10 o 
  -5  -8   7       23.27       30.60     18.65 o 
  -4  -8   7        5.69        8.84     26.59 o 
  -3  -8   7       18.33       29.09     15.07 o 
  -2  -8   7      840.52      828.89     38.59 o 
  -1  -8   7      952.10     1034.92     31.77 o 
   0  -8   7       89.59      114.33     31.30 o 
   1  -8   7      135.57      146.64     15.83 o 
   2  -8   7      525.65      471.90     22.17 o 
   3  -8   7      195.24      221.68     17.79 o 
   4  -8   7      137.42      150.26     15.79 o 
   5  -8   7       20.59       17.36     11.69 o 
   6  -8   7      106.58      116.57     30.74 o 
   7  -8   7      146.89      144.94     16.76 o 
   8  -8   7        4.15       -6.06     10.83 o 
   9  -8   7       10.73      -11.51     11.83 o 
  10  -8   7       79.27      102.18     35.45 o 
  -7  -7   7        3.46        2.92     19.01 o 
  -6  -7   7        0.97        6.59     26.36 o 
  -5  -7   7        7.97       26.67     17.39 o 
  -4  -7   7       46.79       34.67     15.19 o 
  -3  -7   7        4.57      -23.78     23.78 o 
  -2  -7   7      299.78      341.47     40.39 o 
  -1  -7   7       47.49       76.31     23.45 o 
   0  -7   7      415.60      413.08     20.48 o 
   1  -7   7      262.44      297.24     20.64 o 
   2  -7   7        2.65        1.65     13.01 o 
   3  -7   7      279.15      329.32     19.34 o 
   4  -7   7       43.82       52.04      9.13 o 
   5  -7   7     1032.40     1018.56     23.01 o 
   6  -7   7     1351.15     1338.34     51.16 o 
   7  -7   7       39.34       20.46     14.18 o 
   8  -7   7      250.07      279.77     22.05 o 
   9  -7   7       90.12      102.48     17.73 o 
  10  -7   7       16.17       -8.53     28.94 o 
  -8  -6   7      376.99      335.98     28.74 o 
  -7  -6   7       28.36       26.79     18.62 o 
  -6  -6   7        0.18        2.12     15.68 o 
  -5  -6   7      113.60      127.12     18.10 o 
  -4  -6   7       16.42        5.95     13.04 o 
  -3  -6   7      351.93      363.28     26.59 o 
  -2  -6   7       61.33       63.88     12.91 o 
  -1  -6   7      551.40      564.46     22.30 o 
   0  -6   7     1362.50     1318.85     31.69 o 
   1  -6   7     2147.64     2013.44     39.28 o 
   2  -6   7     1665.21     1676.36     35.91 o 
   3  -6   7     1106.35     1043.60     20.67 o 
   4  -6   7     3743.61     3569.06     44.76 o 
   5  -6   7      602.67      571.91     21.73 o 
   6  -6   7       10.60        7.30      9.97 o 
   7  -6   7       19.76       27.04     11.66 o 
   8  -6   7       46.54       49.68     29.84 o 
   9  -6   7        5.91      -13.55     17.21 o 
  10  -6   7        1.54      -13.67     19.74 o 
  -9  -5   7       34.62       21.09     31.19 o 
  -8  -5   7      498.02      540.05     48.01 o 
  -7  -5   7       12.33       35.40     17.38 o 
  -6  -5   7        0.14       -5.57     14.87 o 
  -5  -5   7      162.33      207.98     18.80 o 
  -4  -5   7      159.28      161.96     16.80 o 
  -3  -5   7       70.43       80.23     21.99 o 
  -2  -5   7       95.88      104.85     19.07 o 
  -1  -5   7      189.84      226.40     15.75 o 
   0  -5   7     1218.02     1233.74     49.92 o 
   1  -5   7     2736.70     2680.26     76.06 o 
   2  -5   7     1637.98     1577.66     29.36 o 
   3  -5   7      718.18      726.90     19.66 o 
   4  -5   7       43.95       48.79      9.91 o 
   5  -5   7      290.41      294.33     14.93 o 
   6  -5   7      538.00      534.32     31.65 o 
   7  -5   7       28.95       26.73     20.75 o 
   8  -5   7        9.87      -13.84     15.81 o 
   9  -5   7      173.45      170.12     23.38 o 
  10  -5   7        9.84       -2.20     21.60 o 
  -9  -4   7       27.27       23.33     30.51 o 
  -8  -4   7      123.50      118.32     20.20 o 
  -7  -4   7        9.66       17.59     15.69 o 
  -6  -4   7      139.80      160.83     14.48 o 
  -5  -4   7       15.39       13.01     14.70 o 
  -4  -4   7      191.23      207.63     12.54 o 
  -3  -4   7      145.53      166.87     10.72 o 
  -2  -4   7        1.96        9.40      7.13 o 
  -1  -4   7      221.24      251.66     11.25 o 
   0  -4   7      372.73      347.86     12.62 o 
   1  -4   7     1437.75     1463.78     23.77 o 
   2  -4   7      572.38      580.85     16.09 o 
   3  -4   7     1189.23     1132.66     21.99 o 
   4  -4   7      852.18      785.46     25.97 o 
   5  -4   7        3.86       -0.73      8.74 o 
   6  -4   7      825.33      804.31     28.55 o 
   7  -4   7      555.37      556.99     27.31 o 
   8  -4   7       34.65       35.95     17.96 o 
   9  -4   7        3.73       21.99     19.83 o 
 -10  -3   7      553.66      378.95     45.99 o 
  -9  -3   7      146.16      143.46     24.26 o 
  -8  -3   7       61.63       39.06     18.63 o 
  -7  -3   7      148.13      131.95     14.75 o 
  -6  -3   7      225.19      254.48     15.35 o 
  -5  -3   7       92.29      114.94     14.00 o 
  -4  -3   7        0.29       -2.04      8.06 o 
  -3  -3   7       21.07       38.41      8.52 o 
  -2  -3   7      682.78      663.05     19.00 o 
  -1  -3   7      261.65      261.17     20.20 o 
   0  -3   7      566.52      566.76     15.76 o 
   1  -3   7     1247.78     1271.42     29.39 o 
   2  -3   7      705.49      677.16     17.50 o 
   3  -3   7     1378.25     1306.28     23.71 o 
   4  -3   7      391.31      406.00     15.52 o 
   5  -3   7      196.78      226.65     20.08 o 
   6  -3   7        0.86        0.91     14.27 o 
   7  -3   7      787.72      786.17     64.50 o 
   8  -3   7      105.00       90.46     20.78 o 
   9  -3   7        4.88       22.56     20.25 o 
 -10  -2   7      134.88      125.64     25.62 o 
  -9  -2   7       50.72       62.60     21.80 o 
  -8  -2   7      241.37      254.96     24.37 o 
  -7  -2   7      241.24      247.73     34.66 o 
  -6  -2   7      292.33      316.78     17.08 o 
  -5  -2   7      101.79      105.45     11.26 o 
  -4  -2   7       76.79       74.75      9.94 o 
  -3  -2   7       19.27       18.70      8.08 o 
  -2  -2   7      733.25      651.81     25.80 o 
  -1  -2   7     1444.71     1427.91     24.58 o 
   0  -2   7      113.52      117.95     10.11 o 
   1  -2   7      566.22      533.91     16.07 o 
   2  -2   7      480.97      482.23     15.53 o 
   3  -2   7      844.24      869.10     19.47 o 
   4  -2   7       19.90       20.53     13.01 o 
   5  -2   7       85.63      110.08     32.98 o 
   6  -2   7      485.40      447.20     48.24 o 
   7  -2   7      180.97      136.92     21.37 o 
   8  -2   7       71.64       80.48     21.75 o 
 -10  -1   7       56.20       53.92     33.32 o 
  -9  -1   7      245.26      263.03     26.41 o 
  -8  -1   7      114.07      136.33     21.24 o 
  -7  -1   7      215.42      214.69     21.42 o 
  -6  -1   7      705.07      741.97     20.52 o 
  -5  -1   7       83.24       84.08     10.63 o 
  -4  -1   7      106.38      135.00     10.85 o 
  -3  -1   7      308.23      284.42     13.35 o 
  -2  -1   7      336.52      333.87     17.45 o 
  -1  -1   7      179.86      193.59     13.32 o 
   0  -1   7      299.90      328.23     14.05 o 
   1  -1   7      772.55      751.96     28.11 o 
   2  -1   7      136.01      145.30     10.69 o 
   3  -1   7       29.94       20.27     12.59 o 
   4  -1   7        0.07       -8.04     12.94 o 
   5  -1   7       11.90       18.16     15.33 o 
   6  -1   7        4.18        4.95     16.56 o 
   7  -1   7      122.97      135.25     22.47 o 
   8  -1   7       33.04       87.59     23.28 o 
 -11   0   7      144.78      113.12     27.26 o 
 -10   0   7       84.01       80.17     23.31 o 
  -9   0   7      201.00      169.62     23.32 o 
  -8   0   7      855.15      860.26     34.58 o 
  -7   0   7      202.29      212.67     21.16 o 
  -6   0   7       19.23       21.75     14.64 o 
  -5   0   7       31.65       20.77     11.29 o 
  -4   0   7      319.58      321.99     20.05 o 
  -3   0   7       85.13       88.00     10.63 o 
  -2   0   7      396.53      411.74     15.87 o 
  -1   0   7      130.29      154.69     11.75 o 
   0   0   7      196.87      211.76     19.05 o 
   1   0   7      995.88      945.88     28.38 o 
   2   0   7      529.45      534.92     23.65 o 
   3   0   7      480.34      463.94     24.13 o 
   4   0   7     1728.91     1613.70     93.90 o 
   5   0   7     1250.41     1217.58     38.29 o 
   6   0   7       98.69      125.38     41.73 o 
   7   0   7        0.55       -1.12     19.74 o 
 -11   1   7      187.04      189.74     30.51 o 
 -10   1   7       56.98       69.13     21.95 o 
  -9   1   7        4.32       -3.21     30.18 o 
  -8   1   7      245.90      194.98     22.20 o 
  -7   1   7        6.30        4.07     15.54 o 
  -6   1   7       17.23       15.93     15.82 o 
  -5   1   7       37.58       37.84      9.75 o 
  -4   1   7      260.98      248.85     34.70 o 
  -3   1   7      821.99      836.43     21.04 o 
  -2   1   7     1152.54     1163.36     24.48 o 
  -1   1   7      239.95      252.42     15.07 o 
   0   1   7      348.13      357.34     24.68 o 
   1   1   7      632.61      598.73     25.68 o 
   2   1   7      288.77      323.06     22.18 o 
   3   1   7      100.44      147.25     19.80 o 
   4   1   7      405.48      338.96     41.96 o 
   5   1   7      620.50      534.88     61.81 o 
   6   1   7        7.07       -0.77     19.52 o 
 -11   2   7       39.76       25.59     23.17 o 
 -10   2   7       51.89       50.08     21.46 o 
  -9   2   7       83.77      100.99     35.67 o 
  -8   2   7       29.17       38.02     17.76 o 
  -7   2   7      320.80      300.40     24.27 o 
  -6   2   7     1475.77     1424.25     39.82 o 
  -5   2   7       46.96       44.00     15.84 o 
  -4   2   7      432.89      427.99     17.47 o 
  -3   2   7      240.86      213.69     31.91 o 
  -2   2   7      633.38      607.26     19.92 o 
  -1   2   7     1738.93     1719.01     57.55 o 
   0   2   7      694.64      662.74     47.45 o 
   1   2   7      236.08      248.89     22.55 o 
   2   2   7       31.81       46.55     18.29 o 
   3   2   7      110.15       99.83     19.92 o 
   4   2   7       83.00       71.01     20.12 o 
   5   2   7       34.59       42.22     21.33 o 
 -10   3   7      144.62      145.68     51.60 o 
  -9   3   7       81.43       78.19     37.24 o 
  -8   3   7       41.29       52.42     19.64 o 
  -7   3   7       24.36        3.71     17.49 o 
  -6   3   7       44.64       37.24     17.49 o 
  -5   3   7        1.81       19.56     16.16 o 
  -4   3   7       55.42       58.42     14.72 o 
  -3   3   7       37.25       33.35     12.11 o 
  -2   3   7      132.23      135.19     30.63 o 
  -1   3   7       94.36      116.27     24.12 o 
   0   3   7        3.92       11.36     16.15 o 
   1   3   7       13.53       21.80     17.03 o 
   2   3   7      346.55      357.41     27.22 o 
   3   3   7      417.18      444.94     30.40 o 
   4   3   7      191.15      174.58     25.42 o 
 -10   4   7      626.43      578.76     88.51 o 
  -9   4   7      316.74      268.91     28.52 o 
  -8   4   7       10.44       41.34     20.48 o 
  -7   4   7       12.35       13.85     18.84 o 
  -6   4   7      232.72      240.77     24.82 o 
  -5   4   7      124.64      121.14     26.14 o 
  -4   4   7        0.34       -6.81     27.82 o 
  -3   4   7       83.86       70.41     17.94 o 
  -2   4   7      521.96      490.81     28.02 o 
  -1   4   7      107.74      166.60     47.45 o 
   0   4   7      277.76      352.92     36.91 o 
   1   4   7      182.12      199.68     37.47 o 
   2   4   7      494.28      475.32     31.87 o 
   3   4   7      363.45      420.97     88.18 o 
  -9   5   7       65.96       53.10     24.11 o 
  -8   5   7        3.69        2.32     20.65 o 
  -7   5   7      113.55      117.85     23.06 o 
  -6   5   7      311.95      298.13     27.47 o 
  -5   5   7      433.21      425.34     54.30 o 
  -4   5   7      771.07      954.22     57.66 o 
  -3   5   7       64.05       56.54     30.74 o 
  -2   5   7       52.57       80.49     35.00 o 
  -1   5   7       29.94       44.87     20.40 o 
   0   5   7        0.45       -5.85     19.84 o 
   1   5   7       20.92       28.60     21.83 o 
  -8   6   7      127.53      145.55     27.44 o 
  -7   6   7      103.73      108.18     25.29 o 
  -6   6   7       47.93       18.86     21.78 o 
  -5   6   7        0.06        7.18     31.19 o 
  -4   6   7       99.24       72.47     35.23 o 
  -3   6   7       39.38       54.75     34.10 o 
  -2   6   7       39.89       54.52     27.48 o 
  -1   6   7       30.62       33.67     21.67 o 
   1 -12   8       92.42       78.61     20.16 o 
   2 -12   8        4.05      -23.22     23.22 o 
   3 -12   8       58.48       67.31     32.76 o 
   4 -12   8       11.00       20.91     16.34 o 
   5 -12   8      126.75      119.41     20.91 o 
   6 -12   8      403.75      423.77     28.59 o 
  -2 -11   8        2.72        6.84     32.65 o 
  -1 -11   8       26.01       58.10     18.64 o 
   0 -11   8       16.39       29.57     16.93 o 
   1 -11   8       11.19       38.79     30.74 o 
   2 -11   8        0.54       -0.78     14.61 o 
   3 -11   8      273.26      260.47     30.40 o 
   4 -11   8       12.68       19.57     15.45 o 
   5 -11   8       10.68       22.21     15.42 o 
   6 -11   8       52.36       60.37     16.76 o 
   7 -11   8        0.29        9.43     18.17 o 
   8 -11   8        0.10       -6.51     26.25 o 
  -3 -10   8       91.23       92.38     20.08 o 
  -2 -10   8       95.10       98.72     32.31 o 
  -1 -10   8      407.54      392.83     26.67 o 
   0 -10   8      526.79      504.55     26.67 o 
   1 -10   8      453.05      453.94     26.76 o 
   2 -10   8       53.06       60.78     15.86 o 
   3 -10   8       53.43       65.00     15.85 o 
   4 -10   8      153.12      166.75     18.87 o 
   5 -10   8       15.12       34.98     21.76 o 
   6 -10   8       32.34       18.51     38.48 o 
   7 -10   8       36.33       29.56     15.40 o 
   8 -10   8      264.52      244.04     25.91 o 
   9 -10   8      268.08      305.59     39.49 o 
  -5  -9   8      298.76      271.03     39.94 o 
  -4  -9   8      181.70      175.88     25.47 o 
  -3  -9   8      180.92      195.21     22.09 o 
  -2  -9   8      883.90      755.56     31.49 o 
  -1  -9   8      440.67      480.15     26.35 o 
   0  -9   8      593.54      554.90     39.49 o 
   1  -9   8        0.43       -0.74     12.49 o 
   2  -9   8       25.37       20.69     12.82 o 
   3  -9   8       21.81       33.27     13.26 o 
   4  -9   8        5.00      -16.27     16.27 o 
   5  -9   8        0.27       -9.09     11.55 o 
   6  -9   8       59.91       50.36     18.06 o 
   7  -9   8      540.57      473.61     30.74 o 
   8  -9   8      152.94      132.16     19.04 o 
   9  -9   8      507.76      418.34     26.36 o 
  -6  -8   8        0.24       13.38     19.10 o 
  -5  -8   8      276.63      283.78     25.55 o 
  -4  -8   8      654.12      696.01     30.86 o 
  -3  -8   8       20.86       23.29     23.11 o 
  -2  -8   8       32.87       37.62     14.77 o 
  -1  -8   8      101.64      104.29     16.28 o 
   0  -8   8      299.88      340.80     22.21 o 
   1  -8   8      202.62      215.12     19.63 o 
   2  -8   8      533.80      479.98     22.92 o 
   3  -8   8       89.43      123.98     15.96 o 
   4  -8   8      137.20      139.59     16.32 o 
   5  -8   8      199.45      233.89     35.11 o 
   6  -8   8       55.41       52.20     14.09 o 
   7  -8   8       65.62       66.09     15.52 o 
   8  -8   8      741.40      737.51     30.22 o 
   9  -8   8      227.81      295.26     36.57 o 
  -7  -7   8       29.99       40.87     21.06 o 
  -6  -7   8      133.33      142.66     26.59 o 
  -5  -7   8        9.19       10.23     16.49 o 
  -4  -7   8        9.35       13.96     14.70 o 
  -3  -7   8      188.32      231.49     22.21 o 
  -2  -7   8     2186.68     1966.35     43.67 o 
  -1  -7   8       14.58        9.54     11.63 o 
   0  -7   8       53.45       70.88     14.36 o 
   1  -7   8       50.67       62.54     19.41 o 
   2  -7   8      201.76      218.13     17.89 o 
   3  -7   8       72.43       88.60     14.34 o 
   4  -7   8       72.57       70.95     13.67 o 
   5  -7   8      859.14      827.88     28.38 o 
   6  -7   8      384.78      434.04     19.64 o 
   7  -7   8      208.91      217.90     16.56 o 
   8  -7   8       33.32       32.20     17.35 o 
   9  -7   8       16.33       36.07     31.19 o 
  -8  -6   8       32.53       24.44     37.02 o 
  -7  -6   8        7.86       11.35     18.78 o 
  -6  -6   8      120.93      142.04     21.11 o 
  -5  -6   8      226.01      235.68     21.29 o 
  -4  -6   8      465.41      487.98     25.17 o 
  -3  -6   8     1134.77     1079.82     31.85 o 
  -2  -6   8     1638.11     1680.21     38.11 o 
  -1  -6   8     1123.93     1032.04     29.86 o 
   0  -6   8      111.96      130.93     14.61 o 
   1  -6   8       35.15       27.79     29.28 o 
   2  -6   8       30.67       34.56     11.48 o 
   3  -6   8      297.61      310.90     15.21 o 
   4  -6   8        0.66        5.80     13.53 o 
   5  -6   8       59.09       66.00     13.65 o 
   6  -6   8      312.19      341.97     19.52 o 
   7  -6   8     1151.84     1073.18     34.19 o 
   8  -6   8      291.92      341.38     31.30 o 
   9  -6   8      151.54      171.44     24.27 o 
  -8  -5   8       48.13       39.71     31.41 o 
  -7  -5   8      424.84      436.61     33.88 o 
  -6  -5   8      173.75      180.20     20.70 o 
  -5  -5   8       21.99       31.84     14.82 o 
  -4  -5   8      104.77      122.46     20.08 o 
  -3  -5   8        4.03        8.86     27.04 o 
  -2  -5   8        5.12       -1.32     10.62 o 
  -1  -5   8        1.18      -10.66     10.66 o 
   0  -5   8        9.96       15.84     24.46 o 
   1  -5   8     2291.73     2265.36     31.54 o 
   2  -5   8     1190.41     1186.31     36.88 o 
   3  -5   8      128.94      117.19     10.86 o 
   4  -5   8       40.33       21.02      9.98 o 
   5  -5   8       81.42       93.89     11.85 o 
   6  -5   8       60.74       24.82     25.13 o 
   7  -5   8        7.83       14.10     15.62 o 
   8  -5   8       16.14       -5.76     17.49 o 
   9  -5   8        1.09        8.22     19.80 o 
  -9  -4   8       12.37        5.83     30.51 o 
  -8  -4   8       95.46       67.53     32.08 o 
  -7  -4   8      203.74      194.92     45.21 o 
  -6  -4   8      231.41      235.38     20.54 o 
  -5  -4   8      128.93      123.17     27.60 o 
  -4  -4   8      270.49      267.34     29.64 o 
  -3  -4   8      757.85      777.51     19.66 o 
  -2  -4   8      369.19      347.53     14.13 o 
  -1  -4   8      521.99      489.66     15.40 o 
   0  -4   8      366.51      397.22     14.53 o 
   1  -4   8      343.96      345.02     14.62 o 
   2  -4   8       14.78       21.09      8.40 o 
   3  -4   8        2.30        7.11      8.45 o 
   4  -4   8       98.22      105.98     22.49 o 
   5  -4   8       26.40       19.93     13.88 o 
   6  -4   8       71.95       97.58     29.39 o 
   7  -4   8        0.58       11.34     19.30 o 
   8  -4   8      406.64      409.43     28.79 o 
   9  -4   8      362.57      319.36     28.87 o 
  -9  -3   8       98.91      128.56     35.00 o 
  -8  -3   8      167.80      132.60     34.10 o 
  -7  -3   8       64.35       57.38     18.40 o 
  -6  -3   8       93.29       94.67     13.28 o 
  -5  -3   8     1343.82     1345.76     35.12 o 
  -4  -3   8     1463.26     1472.31     27.29 o 
  -3  -3   8      224.67      247.35     13.18 o 
  -2  -3   8       80.26       68.27     10.22 o 
  -1  -3   8      760.78      726.67     18.92 o 
   0  -3   8     2102.62     2092.78     31.77 o 
   1  -3   8      359.78      400.29     31.42 o 
   2  -3   8        1.66        2.52      8.47 o 
   3  -3   8      153.50      165.15     12.13 o 
   4  -3   8      313.79      342.13     31.97 o 
   5  -3   8       19.52       15.78     19.07 o 
   6  -3   8       18.04        0.50     15.71 o 
   7  -3   8      143.53      189.99     22.67 o 
   8  -3   8      155.50      182.97     25.01 o 
 -10  -2   8        0.50      -22.89     30.29 o 
  -9  -2   8       35.78       24.83     21.18 o 
  -8  -2   8      400.14      385.06     28.42 o 
  -7  -2   8       88.73       98.68     19.39 o 
  -6  -2   8      393.84      394.91     18.99 o 
  -5  -2   8      654.01      665.12     20.37 o 
  -4  -2   8     2773.31     2817.58     39.24 o 
  -3  -2   8      846.78      796.32     20.26 o 
  -2  -2   8     1145.16     1126.85     23.76 o 
  -1  -2   8      302.68      338.09     15.22 o 
   0  -2   8        0.24       -8.63      8.63 o 
   1  -2   8      465.23      434.12     16.52 o 
   2  -2   8      565.20      555.75     17.73 o 
   3  -2   8      227.02      202.04     18.16 o 
   4  -2   8       74.06       88.39     16.16 o 
   5  -2   8      508.71      421.45     30.74 o 
   6  -2   8       95.18       74.68     29.39 o 
   7  -2   8      171.51      198.33     36.91 o 
   8  -2   8       21.14       31.06     21.69 o 
 -10  -1   8      240.99      245.48     52.05 o 
  -9  -1   8       62.23       61.96     21.89 o 
  -8  -1   8      181.95      187.36     34.33 o 
  -7  -1   8       12.26       39.43     17.81 o 
  -6  -1   8       27.10       25.32     18.73 o 
  -5  -1   8       25.20       32.17     15.05 o 
  -4  -1   8       39.80       40.61     12.69 o 
  -3  -1   8       64.40       62.87     14.21 o 
  -2  -1   8      228.56      244.35     14.60 o 
  -1  -1   8      106.29      134.87     12.20 o 
   0  -1   8       31.64       34.48     10.13 o 
   1  -1   8      501.13      478.12     17.22 o 
   2  -1   8      672.08      588.82     29.73 o 
   3  -1   8        1.18        7.85     14.25 o 
   4  -1   8       36.12       41.36     16.74 o 
   5  -1   8        1.68       -1.86     16.00 o 
   6  -1   8       40.21       35.92     19.19 o 
   7  -1   8       45.30       68.40     21.66 o 
 -10   0   8       40.53       35.99     29.73 o 
  -9   0   8      252.79      203.62     25.40 o 
  -8   0   8       31.20       41.09     19.48 o 
  -7   0   8        0.50      -15.92     15.92 o 
  -6   0   8      248.99      266.33     22.71 o 
  -5   0   8      167.00      168.37     17.84 o 
  -4   0   8      631.98      554.11     26.56 o 
  -3   0   8     2267.99     2289.47     47.79 o 
  -2   0   8     3340.64     3348.72     45.14 o 
  -1   0   8      250.40      273.30     15.47 o 
   0   0   8      337.63      356.08     21.46 o 
   1   0   8      102.06      110.58     17.06 o 
   2   0   8       58.69       84.74     17.10 o 
   3   0   8        0.30       -6.37     14.92 o 
   4   0   8       19.85       11.46     18.96 o 
   5   0   8       27.06       13.64     17.89 o 
   6   0   8      103.01       98.73     23.08 o 
 -10   1   8      335.44      316.50     63.83 o 
  -9   1   8      296.39      263.53     31.19 o 
  -8   1   8      249.03      247.44     37.36 o 
  -7   1   8      279.87      303.31     29.62 o 
  -6   1   8      591.41      648.64     30.54 o 
  -5   1   8       70.76       86.45     18.37 o 
  -4   1   8       40.21       33.81     11.60 o 
  -3   1   8        6.09        7.35     10.92 o 
  -2   1   8     1114.27     1125.55     26.61 o 
  -1   1   8       15.09       -2.57     14.05 o 
   0   1   8      122.60      143.23     18.56 o 
   1   1   8      204.37      195.45     20.44 o 
   2   1   8      884.03      868.00     33.38 o 
   3   1   8      108.93      139.27     45.55 o 
   4   1   8        8.37       24.02     23.45 o 
   5   1   8        0.26       -8.48     29.95 o 
 -10   2   8      105.59       53.71     47.12 o 
  -9   2   8       59.66       14.52     20.24 o 
  -8   2   8      185.49      155.08     23.37 o 
  -7   2   8       48.28       76.64     20.03 o 
  -6   2   8       98.55      160.71     21.78 o 
  -5   2   8       37.69       46.04     18.10 o 
  -4   2   8       33.29       23.24     12.23 o 
  -3   2   8       50.27       27.23     12.52 o 
  -2   2   8      165.66      151.63     19.13 o 
  -1   2   8       40.14       35.01     17.13 o 
   0   2   8      260.09      266.63     31.30 o 
   1   2   8        2.58        1.72     16.55 o 
   2   2   8       44.40       31.72     18.94 o 
   3   2   8       36.21       11.09     19.35 o 
   4   2   8       14.14       15.73     20.78 o 
  -9   3   8      125.94       73.22     27.93 o 
  -8   3   8      349.45      302.27     28.67 o 
  -7   3   8        9.83        5.84     19.73 o 
  -6   3   8      237.82      242.03     25.14 o 
  -5   3   8      275.13      288.43     25.68 o 
  -4   3   8      523.89      563.48     30.03 o 
  -3   3   8       29.64       54.49     32.31 o 
  -2   3   8       58.32       68.55     18.81 o 
  -1   3   8      129.57      173.18     22.01 o 
   0   3   8      479.73      471.54     29.84 o 
   1   3   8       69.27       39.56     19.29 o 
   2   3   8       28.43       35.46     23.00 o 
   3   3   8       30.53       14.14     21.37 o 
  -9   4   8        0.36      -21.14     21.14 o 
  -8   4   8       75.53       57.01     23.17 o 
  -7   4   8      218.54      133.31     24.58 o 
  -6   4   8      302.10      273.64     27.77 o 
  -5   4   8      771.49      729.05     34.79 o 
  -4   4   8      688.91      765.98     53.40 o 
  -3   4   8      327.67      440.20     44.87 o 
  -2   4   8        0.52       10.14     18.32 o 
  -1   4   8       64.85      123.72     26.48 o 
   0   4   8      215.92      296.74     28.38 o 
   1   4   8       85.21       88.60     24.02 o 
  -7   5   8      130.31       91.41     25.71 o 
  -6   5   8       62.80       55.75     25.24 o 
  -5   5   8      435.31      452.77     49.36 o 
  -4   5   8      173.94      232.67     42.85 o 
  -3   5   8        6.38       12.79     33.88 o 
  -2   5   8       56.63       90.47     23.45 o 
  -1   5   8       44.88       47.54     22.76 o 
   1 -12   9       52.07       28.31     18.76 o 
   2 -12   9      287.00      280.78     26.19 o 
   3 -12   9      386.02      392.32     28.36 o 
   4 -12   9      369.78      428.94     44.31 o 
   5 -12   9      281.56      273.03     25.05 o 
  -1 -11   9       32.51       30.21     18.38 o 
   0 -11   9       19.64       27.50     16.48 o 
   1 -11   9       32.93       52.30     18.11 o 
   2 -11   9       18.68       18.08     16.53 o 
   3 -11   9       39.81       50.22     16.60 o 
   4 -11   9       25.31       32.12     16.22 o 
   5 -11   9       46.31       41.71     16.58 o 
   6 -11   9      228.10      235.07     42.52 o 
   7 -11   9       57.30       66.67     18.49 o 
  -3 -10   9       31.83        3.65     17.83 o 
  -2 -10   9      114.19      140.74     21.39 o 
  -1 -10   9       66.63       48.10     17.62 o 
   0 -10   9      114.35       87.91     18.71 o 
   1 -10   9      222.46      254.44     22.20 o 
   2 -10   9      112.86      172.17     20.87 o 
   3 -10   9      156.48      196.85     20.43 o 
   4 -10   9      819.85      701.68     29.71 o 
   5 -10   9     1029.94      956.04     34.18 o 
   6 -10   9      514.23      514.89     38.93 o 
   7 -10   9      294.44      336.83     49.25 o 
   8 -10   9        0.36       22.51     18.17 o 
  -4  -9   9       46.05       44.52     19.22 o 
  -3  -9   9       12.91       17.76     16.86 o 
  -2  -9   9      905.44      869.36     33.28 o 
  -1  -9   9      330.43      307.48     23.61 o 
   0  -9   9       11.13        0.38     13.06 o 
   1  -9   9      212.86      196.86     19.94 o 
   2  -9   9      537.02      562.37     31.97 o 
   3  -9   9        0.24        5.93     12.66 o 
   4  -9   9       21.93       30.44     18.51 o 
   5  -9   9       91.68      119.29     17.58 o 
   6  -9   9      286.27      301.24     23.28 o 
   7  -9   9        1.52       14.70     14.82 o 
   8  -9   9      113.15       91.83     18.84 o 
  -5  -8   9       23.10       22.40     28.72 o 
  -4  -8   9        8.22       26.66     16.98 o 
  -3  -8   9        4.77       20.42     15.73 o 
  -2  -8   9       40.73       56.16     16.25 o 
  -1  -8   9       32.94       38.21     14.65 o 
   0  -8   9      151.47      176.20     18.54 o 
   1  -8   9      276.16      293.42     21.18 o 
   2  -8   9       66.44      104.40     16.44 o 
   3  -8   9      106.12      114.89     17.28 o 
   4  -8   9       34.93       34.23     21.99 o 
   5  -8   9      336.09      352.07     23.13 o 
   6  -8   9      254.48      241.94     45.66 o 
   7  -8   9       48.69       54.27     16.21 o 
   8  -8   9      122.02       87.50     29.84 o 
  -6  -7   9       58.33       64.75     22.55 o 
  -5  -7   9       22.67        0.71     16.33 o 
  -4  -7   9       64.22       46.30     17.19 o 
  -3  -7   9      141.92      126.63     18.32 o 
  -2  -7   9      342.86      383.63     23.45 o 
  -1  -7   9      276.85      307.49     28.05 o 
   0  -7   9      444.89      455.48     27.37 o 
   1  -7   9       36.00       36.95     13.20 o 
   2  -7   9        3.23       -9.98     11.14 o 
   3  -7   9      283.51      304.47     24.57 o 
   4  -7   9     1678.44     1627.19     49.14 o 
   5  -7   9       33.09       38.50     15.22 o 
   6  -7   9      466.43      487.02     63.38 o 
   7  -7   9      356.26      298.85     35.67 o 
   8  -7   9      407.05      399.82     39.49 o 
  -7  -6   9      128.96      155.12     23.56 o 
  -6  -6   9      138.99      135.54     21.78 o 
  -5  -6   9      307.34      306.37     40.39 o 
  -4  -6   9        5.96       -8.22     13.74 o 
  -3  -6   9      164.07      164.81     22.21 o 
  -2  -6   9       21.94       41.23     14.02 o 
  -1  -6   9        3.52        3.79     11.75 o 
   0  -6   9      287.93      301.79     20.16 o 
   1  -6   9        0.56       -1.87     11.05 o 
   2  -6   9     1295.36     1200.29     32.86 o 
   3  -6   9     1156.99     1169.98     32.99 o 
   4  -6   9     1657.68     1637.61     44.75 o 
   5  -6   9      422.21      424.60     19.20 o 
   6  -6   9       12.35       27.80     17.39 o 
   7  -6   9      342.81      392.08     25.77 o 
   8  -6   9        2.41       10.31     17.98 o 
  -8  -5   9       36.62       38.59     32.08 o 
  -7  -5   9       12.26      -11.59     22.44 o 
  -6  -5   9        6.36        8.17     16.60 o 
  -5  -5   9        4.71        8.94     15.13 o 
  -4  -5   9        7.18      -10.03     13.36 o 
  -3  -5   9      265.90      244.89     19.71 o 
  -2  -5   9       23.40       24.60     12.76 o 
  -1  -5   9       39.61       25.60     20.19 o 
   0  -5   9      119.52      130.78     23.22 o 
   1  -5   9      599.09      569.41     23.69 o 
   2  -5   9      317.99      348.18     16.73 o 
   3  -5   9      240.46      218.41     14.19 o 
   4  -5   9      167.47      171.77     18.06 o 
   5  -5   9      338.32      384.80     70.45 o 
   6  -5   9      182.82      169.48     20.07 o 
   7  -5   9        1.04       -7.48     16.39 o 
   8  -5   9       81.61       95.74     28.83 o 
  -8  -4   9       35.77        8.75     30.96 o 
  -7  -4   9      439.21      447.38     46.22 o 
  -6  -4   9      482.60      506.32     29.28 o 
  -5  -4   9      772.21      774.81     28.91 o 
  -4  -4   9      353.67      373.80     27.48 o 
  -3  -4   9      322.87      313.53     20.80 o 
  -2  -4   9       21.67       20.70      9.24 o 
  -1  -4   9     1770.58     1777.73     29.48 o 
   0  -4   9       18.57        6.86      9.13 o 
   1  -4   9      176.23      153.87     12.50 o 
   2  -4   9      198.85      210.95     13.98 o 
   3  -4   9      155.08      164.63     13.34 o 
   4  -4   9      298.65      279.04     20.36 o 
   5  -4   9      638.31      590.88     27.45 o 
   6  -4   9      371.20      455.11     60.58 o 
   7  -4   9      204.89      201.95     35.34 o 
   8  -4   9       78.60       93.48     22.92 o 
  -9  -3   9       57.78       66.41     35.23 o 
  -8  -3   9      298.25      251.06     39.49 o 
  -7  -3   9      107.67       77.18     31.41 o 
  -6  -3   9       49.45       67.65     17.12 o 
  -5  -3   9       46.47       53.93     12.52 o 
  -4  -3   9      365.02      389.82     17.42 o 
  -3  -3   9       19.81       15.47      9.95 o 
  -2  -3   9      247.73      249.88     14.40 o 
  -1  -3   9      798.21      763.00     21.03 o 
   0  -3   9       11.47       17.50     14.12 o 
   1  -3   9      594.71      624.17     47.86 o 
   2  -3   9      422.62      427.13     17.74 o 
   3  -3   9      435.68      450.66     24.67 o 
   4  -3   9       72.47       93.87     17.29 o 
   5  -3   9      615.32      543.03     27.67 o 
   6  -3   9      640.86      531.07     43.08 o 
   7  -3   9       39.55       70.15     20.84 o 
  -9  -2   9        3.20        0.22     30.96 o 
  -8  -2   9      148.74      168.24     29.06 o 
  -7  -2   9       23.50       31.82     18.85 o 
  -6  -2   9       63.71       33.20     17.89 o 
  -5  -2   9      497.26      487.97     19.99 o 
  -4  -2   9       97.82       95.83     14.29 o 
  -3  -2   9      935.49      922.81     23.24 o 
  -2  -2   9      529.05      477.93     18.83 o 
  -1  -2   9        1.68        7.70     13.42 o 
   0  -2   9       42.82       29.62     10.82 o 
   1  -2   9      336.84      348.25     25.97 o 
   2  -2   9      314.23      376.26     39.71 o 
   3  -2   9        7.12        5.78     17.39 o 
   4  -2   9       59.11       50.28     17.35 o 
   5  -2   9       15.31        9.13     16.77 o 
   6  -2   9        9.64      -11.32     17.78 o 
  -9  -1   9       90.45      105.38     40.27 o 
  -8  -1   9       76.15       79.37     22.46 o 
  -7  -1   9       34.78       30.96     20.08 o 
  -6  -1   9      123.15      121.50     21.05 o 
  -5  -1   9        0.25       -1.70     11.13 o 
  -4  -1   9      134.61      168.29     19.73 o 
  -3  -1   9       81.12       86.70     12.86 o 
  -2  -1   9       41.78       47.21     12.10 o 
  -1  -1   9       69.81       73.83     12.51 o 
   0  -1   9      275.90      275.17     21.49 o 
   1  -1   9      269.33      221.50     28.83 o 
   2  -1   9       20.60        2.97     15.48 o 
   3  -1   9      133.72      153.90     22.77 o 
   4  -1   9      742.77      681.63     31.94 o 
   5  -1   9       85.17       58.66     20.18 o 
   6  -1   9      253.97      257.27     45.43 o 
  -9   0   9      588.36      481.89     48.24 o 
  -8   0   9      248.13      226.95     26.25 o 
  -7   0   9       71.84       56.78     20.67 o 
  -6   0   9       70.01       91.36     20.68 o 
  -5   0   9      394.21      458.43     34.33 o 
  -4   0   9       36.84       59.19     17.92 o 
  -3   0   9        0.12       -3.86     11.94 o 
  -2   0   9      140.81      135.85     14.73 o 
  -1   0   9       49.92       51.39     15.84 o 
   0   0   9      306.79      281.21     23.33 o 
   1   0   9       59.25       75.50     30.29 o 
   2   0   9      513.70      535.66     28.88 o 
   3   0   9      466.64      510.90     30.26 o 
   4   0   9      891.33      814.98     92.21 o 
   5   0   9      224.47      213.09     26.57 o 
  -9   1   9      357.31      337.63     82.68 o 
  -8   1   9       78.75       63.67     21.97 o 
  -7   1   9        9.75       -6.18     21.09 o 
  -6   1   9      137.88       87.87     21.08 o 
  -5   1   9       87.33       83.81     20.46 o 
  -4   1   9        6.09        2.61     12.73 o 
  -3   1   9      210.94      216.93     19.42 o 
  -2   1   9       55.25       61.45     17.41 o 
  -1   1   9       10.59       18.17     16.23 o 
   0   1   9      266.53      324.89     25.45 o 
   1   1   9      403.04      414.83     27.36 o 
   2   1   9      233.25      248.89     25.33 o 
   3   1   9      359.59      364.92     29.22 o 
   4   1   9       34.23       40.09     30.29 o 
  -9   2   9       10.61        2.34     22.45 o 
  -8   2   9        2.81       -7.16     20.67 o 
  -7   2   9      116.03      108.18     23.24 o 
  -6   2   9      147.55      143.19     23.95 o 
  -5   2   9       45.95       43.94     20.70 o 
  -4   2   9       80.25      106.29     21.85 o 
  -3   2   9      411.19      473.32     26.89 o 
  -2   2   9      319.48      355.90     45.66 o 
  -1   2   9       54.01       34.33     18.84 o 
   0   2   9       77.08       68.91     21.34 o 
   1   2   9       40.73       24.46     20.64 o 
   2   2   9        7.11        7.49     33.32 o 
  -8   3   9      441.80      357.30     32.32 o 
  -7   3   9      359.66      319.70     30.44 o 
  -6   3   9      112.67       75.76     23.31 o 
  -5   3   9        1.19       16.81     20.93 o 
  -4   3   9       14.83        9.65     30.06 o 
  -3   3   9        2.53       -9.65     28.94 o 
  -2   3   9        4.73       -6.00     19.02 o 
  -1   3   9       99.01      103.05     22.89 o 
   0   3   9      275.07      316.63     28.72 o 
   1   3   9      377.36      464.41     47.57 o 
  -7   4   9      391.96      367.39     60.35 o 
  -6   4   9      143.88      130.41     46.67 o 
  -5   4   9        8.09       52.50     34.55 o 
  -4   4   9       27.51       10.55     33.88 o 
  -3   4   9        2.26      -24.01     32.76 o 
  -2   4   9       20.33       32.37     22.45 o 
  -1   4   9        1.72       12.81     22.15 o 
  -1 -11  10      152.77      168.12     23.77 o 
   0 -11  10       81.75      102.49     20.84 o 
   1 -11  10       97.71       54.00     18.42 o 
   2 -11  10       11.07       31.12     16.93 o 
   3 -11  10       57.13       90.62     18.92 o 
   4 -11  10      278.97      337.29     26.31 o 
   5 -11  10       87.80      104.69     19.89 o 
   6 -11  10      290.58      289.73     25.97 o 
  -2 -10  10      791.47      772.00     78.75 o 
  -1 -10  10      318.20      401.88     27.81 o 
   0 -10  10      538.16      581.81     29.72 o 
   1 -10  10      153.02      186.25     21.56 o 
   2 -10  10      453.57      411.31     26.86 o 
   3 -10  10       83.66       94.28     18.60 o 
   4 -10  10      195.37      203.10     21.56 o 
   5 -10  10       39.56       43.26     16.55 o 
   6 -10  10        0.19       27.30     16.01 o 
   7 -10  10        5.59      -10.41     15.08 o 
  -4  -9  10       15.30        9.50     47.12 o 
  -3  -9  10       34.22       56.30     24.90 o 
  -2  -9  10      660.62      574.69     30.46 o 
  -1  -9  10      134.19      159.92     20.54 o 
   0  -9  10       70.90       91.20     24.34 o 
   1  -9  10      120.51      125.94     18.81 o 
   2  -9  10      161.99      168.25     46.78 o 
   3  -9  10       32.20       68.17     24.79 o 
   4  -9  10       17.48       27.24     17.39 o 
   5  -9  10      196.90      238.96     30.29 o 
   6  -9  10       32.95       33.23     16.03 o 
   7  -9  10       37.76       57.62     17.41 o 
  -5  -8  10      104.40      121.65     22.85 o 
  -4  -8  10      176.32      185.10     22.95 o 
  -3  -8  10        9.75       17.61     16.98 o 
  -2  -8  10       30.60       30.82     23.45 o 
  -1  -8  10       61.79       46.89     19.74 o 
   0  -8  10      184.33      177.63     19.62 o 
   1  -8  10      496.44      441.28     25.19 o 
   2  -8  10     1076.77     1042.52     64.84 o 
   3  -8  10      650.14      605.90     27.40 o 
   4  -8  10      333.86      342.90     51.60 o 
   5  -8  10       58.74       42.71     15.53 o 
   6  -8  10       83.13       63.98     17.39 o 
  -6  -7  10       20.18        7.06     19.44 o 
  -5  -7  10        4.29        0.99     17.29 o 
  -4  -7  10      442.34      423.87     27.32 o 
  -3  -7  10      137.97      212.99     21.40 o 
  -2  -7  10       19.98       23.30     14.73 o 
  -1  -7  10      108.98      133.08     18.05 o 
   0  -7  10      928.69      814.96     49.58 o 
   1  -7  10      449.40      453.50     26.70 o 
   2  -7  10      463.51      454.63     44.09 o 
   3  -7  10      759.13      660.57     27.38 o 
   4  -7  10      424.51      406.00     38.03 o 
   5  -7  10       11.62       21.06     21.31 o 
   6  -7  10      151.31      192.28     32.53 o 
   7  -7  10       49.23       56.99     27.82 o 
  -7  -6  10       46.60       65.29     22.32 o 
  -6  -6  10      138.80      182.16     23.39 o 
  -5  -6  10      546.08      541.58     57.89 o 
  -4  -6  10      345.67      372.20     24.91 o 
  -3  -6  10      874.26      878.22     31.42 o 
  -2  -6  10      388.24      420.72     24.04 o 
  -1  -6  10       10.02       12.86     14.92 o 
   0  -6  10        5.08        2.01     12.33 o 
   1  -6  10      213.31      266.96     20.28 o 
   2  -6  10       57.63       52.68     14.82 o 
   3  -6  10       87.87      106.28     17.49 o 
   4  -6  10      133.12      106.67     17.69 o 
   5  -6  10      170.50      177.47     30.06 o 
   6  -6  10        8.71       35.23     26.03 o 
   7  -6  10        2.58        9.32     17.99 o 
  -7  -5  10      235.41      225.49     40.83 o 
  -6  -5  10       10.84       39.92     18.71 o 
  -5  -5  10        1.06       -0.40     29.73 o 
  -4  -5  10      265.89      263.63     21.65 o 
  -3  -5  10       28.08        8.80     13.90 o 
  -2  -5  10      158.84      170.20     18.60 o 
  -1  -5  10      212.96      258.51     20.27 o 
   0  -5  10       97.67      124.20     16.55 o 
   1  -5  10      476.59      480.59     34.78 o 
   2  -5  10      375.38      396.60     24.27 o 
   3  -5  10      253.01      250.33     16.02 o 
   4  -5  10        5.66       24.54     30.29 o 
   5  -5  10       54.89       83.37     17.82 o 
   6  -5  10       13.86       -7.52     16.98 o 
   7  -5  10       18.19       38.83     19.19 o 
  -8  -4  10        0.98       29.62     31.86 o 
  -7  -4  10       34.16       52.95     31.64 o 
  -6  -4  10       36.54       20.23     17.49 o 
  -5  -4  10      559.59      520.81     35.67 o 
  -4  -4  10       86.04       77.27     16.79 o 
  -3  -4  10      139.17      102.37     17.41 o 
  -2  -4  10        3.42        0.62     12.77 o 
  -1  -4  10      971.96      960.22     30.20 o 
   0  -4  10      794.83      779.37     22.49 o 
   1  -4  10      425.91      461.41     20.86 o 
   2  -4  10      555.78      585.63     32.36 o 
   3  -4  10      579.45      588.82     50.26 o 
   4  -4  10      169.30      164.11     19.75 o 
   5  -4  10        0.38       16.70     16.74 o 
   6  -4  10       23.93       18.92     18.24 o 
   7  -4  10        4.51        1.99     19.80 o 
  -8  -3  10       15.85       20.42     32.53 o 
  -7  -3  10       44.69       52.50     31.86 o 
  -6  -3  10      390.42      395.33     43.75 o 
  -5  -3  10     1017.20     1030.66     33.25 o 
  -4  -3  10      189.65      217.56     19.87 o 
  -3  -3  10      249.19      257.92     16.20 o 
  -2  -3  10     1407.60     1383.26     38.86 o 
  -1  -3  10      165.72      189.96     19.28 o 
   0  -3  10       11.95       -3.41     10.96 o 
   1  -3  10       14.04       37.99     12.17 o 
   2  -3  10       62.12       53.85     22.89 o 
   3  -3  10       19.32       13.52     15.68 o 
   4  -3  10      123.19      113.11     20.13 o 
   5  -3  10        0.05       -4.55     17.36 o 
   6  -3  10       27.97       -6.53     19.10 o 
  -8  -2  10      103.54      130.13     37.24 o 
  -7  -2  10      160.77      161.54     36.35 o 
  -6  -2  10       11.56        3.99     17.73 o 
  -5  -2  10       15.51       -6.66     12.13 o 
  -4  -2  10     1003.78      951.29     38.61 o 
  -3  -2  10      347.94      327.90     19.22 o 
  -2  -2  10      924.33      948.27     27.90 o 
  -1  -2  10       68.57       92.72     13.88 o 
   0  -2  10       39.87       48.64     12.98 o 
   1  -2  10      391.01      362.38     23.71 o 
   2  -2  10      178.83      178.68     20.68 o 
   3  -2  10      160.58      151.03     21.16 o 
   4  -2  10      262.85      299.07     25.82 o 
   5  -2  10       80.48       90.04     22.10 o 
  -8  -1  10       42.53       41.80     22.52 o 
  -7  -1  10      510.76      481.12     31.70 o 
  -6  -1  10        0.10      -23.57     30.51 o 
  -5  -1  10      114.74      148.23     42.07 o 
  -4  -1  10      150.69      181.09     16.36 o 
  -3  -1  10      802.81      840.07     25.54 o 
  -2  -1  10       54.15       75.87     14.21 o 
  -1  -1  10        8.05        3.80     15.37 o 
   0  -1  10      550.09      525.92     27.44 o 
   1  -1  10      265.75      289.32     24.03 o 
   2  -1  10       68.59       59.87     19.13 o 
   3  -1  10       60.17       57.29     20.17 o 
   4  -1  10      215.59      161.82     24.38 o 
  -8   0  10        7.19       21.39     22.20 o 
  -7   0  10      111.50       89.55     23.67 o 
  -6   0  10       97.05       93.34     22.26 o 
  -5   0  10      161.52      136.05     22.54 o 
  -4   0  10      367.75      360.89     20.59 o 
  -3   0  10      517.33      549.55     23.29 o 
  -2   0  10     1263.72     1257.46     37.53 o 
  -1   0  10      207.63      236.51     26.59 o 
   0   0  10      285.15      414.58     28.01 o 
   1   0  10      489.82      553.73     30.86 o 
   2   0  10       64.86       52.70     20.58 o 
   3   0  10        0.76       28.11     20.56 o 
  -8   1  10      160.33      132.41     26.83 o 
  -7   1  10      434.40      440.54     33.21 o 
  -6   1  10      212.25      199.90     26.92 o 
  -5   1  10       43.66       40.16     22.24 o 
  -4   1  10      124.17       99.30     23.06 o 
  -3   1  10       56.64       78.62     19.62 o 
  -2   1  10       80.94       93.15     22.21 o 
  -1   1  10       18.43       22.42     18.96 o 
   0   1  10      130.93      166.83     24.18 o 
   1   1  10       76.33       68.69     22.10 o 
   2   1  10       13.86       33.64     33.54 o 
  -7   2  10       44.32       31.16     24.16 o 
  -6   2  10        2.96      -16.54     21.73 o 
  -5   2  10        1.14      -21.14     21.14 o 
  -4   2  10       57.16       63.27     33.21 o 
  -3   2  10      115.26       89.75     33.21 o 
  -2   2  10      144.31      123.79     23.35 o 
  -1   2  10      567.29      592.55     33.27 o 
   0   2  10      127.84      121.89     24.21 o 
  -6   3  10      266.37      284.73     35.56 o 
  -5   3  10      732.00      892.08     61.03 o 
  -4   3  10       97.79      130.58     39.49 o 
  -3   3  10      103.18      118.91     39.04 o 
  -2   3  10      354.19      386.81     48.46 o 
   1 -11  11       60.48       84.24     20.11 o 
   2 -11  11        1.71       12.20     16.46 o 
   3 -11  11        1.81       15.46     16.43 o 
   4 -11  11       90.13      110.21     20.81 o 
  -2 -10  11      216.66      157.69     23.61 o 
  -1 -10  11        5.38       15.72     17.30 o 
   0 -10  11        8.40        4.18     15.83 o 
   1 -10  11        6.44      -14.82     14.82 o 
   2 -10  11       10.76       -0.89     15.35 o 
   3 -10  11       47.11       34.76     17.00 o 
   4 -10  11      420.31      433.25     28.53 o 
   5 -10  11       53.22       69.16     18.42 o 
  -3  -9  11       81.86      110.98     21.47 o 
  -2  -9  11        1.40      -14.89     14.89 o 
  -1  -9  11        4.70       22.32     16.19 o 
   0  -9  11      246.15      271.67     29.62 o 
   1  -9  11       90.46      108.48     19.62 o 
   2  -9  11       91.31      120.76     19.16 o 
   3  -9  11        8.94        7.06     14.94 o 
   4  -9  11       27.48       22.93     20.98 o 
   5  -9  11       62.22       41.38     24.68 o 
   6  -9  11       23.37       23.49     16.64 o 
  -4  -8  11      233.16      272.19     26.42 o 
  -3  -8  11      324.03      348.55     27.01 o 
  -2  -8  11       87.84       91.59     19.34 o 
  -1  -8  11       69.91      118.63     19.40 o 
   0  -8  11       33.81       25.52     15.58 o 
   1  -8  11       54.65       44.66     16.50 o 
   2  -8  11       92.99      105.80     18.44 o 
   3  -8  11      122.92      133.28     19.52 o 
   4  -8  11       44.26       35.28     16.12 o 
   5  -8  11       30.82       32.42     16.45 o 
   6  -8  11      607.95      540.50     41.51 o 
  -5  -7  11      328.98      333.41     58.33 o 
  -4  -7  11       15.07       26.57     23.56 o 
  -3  -7  11       15.23       26.19     16.48 o 
  -2  -7  11       65.86       64.75     17.68 o 
  -1  -7  11       65.21       73.63     17.36 o 
   0  -7  11      479.08      460.21     26.67 o 
   1  -7  11       82.77      106.80     22.21 o 
   2  -7  11      382.03      386.38     25.43 o 
   3  -7  11      114.20      135.07     18.67 o 
   4  -7  11      248.67      229.66     27.93 o 
   5  -7  11        1.00       -4.71     24.68 o 
   6  -7  11      366.23      347.09     39.26 o 
  -6  -6  11      214.74      238.54     40.61 o 
  -5  -6  11       94.11       78.24     20.52 o 
  -4  -6  11       16.28       12.36     17.00 o 
  -3  -6  11       13.67       21.98     16.59 o 
  -2  -6  11        5.92      -10.96     22.55 o 
  -1  -6  11      199.33      234.36     21.29 o 
   0  -6  11       85.05      112.50     18.00 o 
   1  -6  11       27.18       49.18     15.36 o 
   2  -6  11       99.82       56.24     16.66 o 
   3  -6  11      507.10      551.01     28.24 o 
   4  -6  11      321.05      337.45     35.67 o 
   5  -6  11      183.59      177.25     33.21 o 
   6  -6  11       41.43       63.72     30.29 o 
  -7  -5  11       29.07       85.71     36.80 o 
  -6  -5  11       38.74       37.63     19.45 o 
  -5  -5  11       62.00       60.48     18.43 o 
  -4  -5  11        4.63        2.52     16.27 o 
  -3  -5  11      107.86      120.17     19.02 o 
  -2  -5  11       88.16      102.37     21.88 o 
  -1  -5  11       62.50       67.05     17.03 o 
   0  -5  11      934.95      849.66     30.67 o 
   1  -5  11      137.80      137.37     19.83 o 
   2  -5  11       11.29       -5.66     14.99 o 
   3  -5  11       39.87       48.24     24.46 o 
   4  -5  11       21.41       21.76     24.01 o 
   5  -5  11       44.79       63.72     27.60 o 
   6  -5  11       36.62       65.96     29.62 o 
  -7  -4  11      193.42      186.67     40.61 o 
  -6  -4  11      238.59      229.30     40.16 o 
  -5  -4  11      836.29      830.23     32.36 o 
  -4  -4  11     1083.43     1070.29     35.23 o 
  -3  -4  11      210.23      270.64     22.64 o 
  -2  -4  11       77.38       86.64     17.84 o 
  -1  -4  11       69.05       98.67     17.62 o 
   0  -4  11       60.25       90.63     20.19 o 
   1  -4  11      151.30      179.66     20.54 o 
   2  -4  11        0.43       -3.44     23.78 o 
   3  -4  11       73.05       29.03     20.64 o 
   4  -4  11      283.21      250.37     24.35 o 
   5  -4  11      310.44      264.70     26.07 o 
  -7  -3  11       69.02       81.67     35.00 o 
  -6  -3  11       99.73       63.05     33.65 o 
  -5  -3  11        5.89        4.83     17.61 o 
  -4  -3  11        0.86       -6.57     22.32 o 
  -3  -3  11      470.81      469.67     26.62 o 
  -2  -3  11        0.06       -8.98     15.82 o 
  -1  -3  11        1.09       -3.86     12.52 o 
   0  -3  11       76.06      116.52     24.82 o 
   1  -3  11      312.10      367.63     25.91 o 
   2  -3  11       23.20       -4.32     16.85 o 
   3  -3  11        0.08      -17.77     31.30 o 
   4  -3  11       91.00       54.09     20.45 o 
   5  -3  11       33.51       44.55     42.74 o 
  -7  -2  11       91.38       49.58     33.88 o 
  -6  -2  11      454.11      399.37     48.01 o 
  -5  -2  11        3.29      -28.27     28.27 o 
  -4  -2  11       86.07       96.10     18.07 o 
  -3  -2  11      643.49      622.88     23.61 o 
  -2  -2  11       21.26       51.94     14.99 o 
  -1  -2  11      127.06      139.75     20.47 o 
   0  -2  11       19.82       16.93     25.47 o 
   1  -2  11       60.96       57.81     19.13 o 
   2  -2  11       78.78       87.21     20.60 o 
   3  -2  11       61.09       57.09     21.21 o 
   4  -2  11        2.12       -7.35     19.57 o 
  -7  -1  11      417.97      403.11     76.85 o 
  -6  -1  11       77.64       72.10     22.83 o 
  -5  -1  11      291.79      283.11     39.26 o 
  -4  -1  11        0.28       -2.87     26.48 o 
  -3  -1  11      267.16      272.19     20.04 o 
  -2  -1  11      131.36      114.17     26.25 o 
  -1  -1  11       92.45       86.25     20.19 o 
   0  -1  11        3.37      -12.51     17.83 o 
   1  -1  11       14.86       21.06     19.71 o 
   2  -1  11       88.37       67.09     28.94 o 
   3  -1  11      125.21      228.42     27.66 o 
  -7   0  11      291.66      270.94     35.67 o 
  -6   0  11      644.81      635.64     74.04 o 
  -5   0  11       91.50       93.05     24.05 o 
  -4   0  11        2.04       -2.51     20.56 o 
  -3   0  11       35.76       47.40     42.97 o 
  -2   0  11       24.71       34.03     26.25 o 
  -1   0  11        0.27        9.00     19.40 o 
   0   0  11       52.18        9.06     33.09 o 
   1   0  11        1.17        4.85     20.78 o 
  -6   1  11       11.85        4.91     23.99 o 
  -5   1  11       24.34       18.49     32.20 o 
  -4   1  11       61.41      109.49     36.35 o 
  -3   1  11      181.38      184.65     39.94 o 
  -2   1  11       19.22       21.11     28.72 o 
  -1   1  11        3.23       -2.41     21.24 o 
   0   1  11       10.29       -1.62     21.22 o 
   0 -10  12      298.51      264.01     25.69 o 
   1 -10  12      198.05      240.48     28.05 o 
   2 -10  12      234.53      292.20     54.41 o 
   3 -10  12      354.33      456.29     30.29 o 
  -2  -9  12        0.14        1.09     17.63 o 
  -1  -9  12       28.53        2.71     16.92 o 
   0  -9  12        5.94        4.19     19.52 o 
   1  -9  12       63.82       22.32     17.26 o 
   2  -9  12        3.94       -7.23     15.14 o 
   3  -9  12      165.90      186.65     30.06 o 
   4  -9  12       23.11        9.64     16.58 o 
  -3  -8  12        2.29        1.96     17.49 o 
  -2  -8  12        6.76       20.44     18.20 o 
  -1  -8  12      116.94      128.68     25.13 o 
   0  -8  12      218.61      197.77     22.67 o 
   1  -8  12      487.48      475.89     29.04 o 
   2  -8  12      449.59      389.49     65.07 o 
   3  -8  12      291.41      272.61     24.73 o 
   4  -8  12      198.24      191.35     52.73 o 
   5  -8  12        1.49       -6.28     20.87 o 
  -4  -7  12        7.24       20.14     18.91 o 
  -3  -7  12       16.07       41.24     18.65 o 
  -2  -7  12        1.11        7.20     17.02 o 
  -1  -7  12      225.19      245.71     23.59 o 
   0  -7  12      768.85      696.15     31.36 o 
   1  -7  12       98.58      125.82     20.20 o 
   2  -7  12      102.06       70.83     18.38 o 
   3  -7  12       93.22       91.62     19.07 o 
   5  -7  12      156.97      176.80     35.90 o 
  -5  -6  12       61.47       21.20     25.13 o 
  -4  -6  12       92.25       80.20     20.59 o 
  -3  -6  12       53.41       59.64     18.73 o 
  -2  -6  12      102.97      106.24     41.17 o 
  -1  -6  12       27.94       46.11     17.84 o 
   0  -6  12        1.33       -3.87     18.96 o 
   1  -6  12        0.01       -3.03     17.28 o 
   2  -6  12       21.99       14.26     16.37 o 
   3  -6  12       12.34       10.77     25.80 o 
   4  -6  12        1.07       -3.14     24.23 o 
  -5  -5  12       19.86       -4.65     18.31 o 
  -4  -5  12       59.83       92.40     20.23 o 
  -3  -5  12       56.63       31.68     20.19 o 
  -2  -5  12      253.45      279.78     24.20 o 
  -1  -5  12      420.55      457.58     28.10 o 
   0  -5  12      230.62      242.01     22.83 o 
   1  -5  12      287.15      294.49     28.61 o 
   2  -5  12      154.94      240.97     34.10 o 
   3  -5  12      390.20      438.86     41.51 o 
   4  -5  12       96.75      244.78     37.47 o 
  -6  -4  12        4.46      -28.94     28.94 o 
  -5  -4  12        7.10      -18.85     29.39 o 
  -4  -4  12       12.71       14.66     19.63 o 
  -3  -4  12      560.36      493.00     29.39 o 
  -2  -4  12      197.27      203.95     28.72 o 
  -1  -4  12      349.16      351.80     39.26 o 
   0  -4  12      490.65      463.99     40.16 o 
   1  -4  12      976.36      987.43     50.71 o 
   2  -4  12      455.83      549.02     45.55 o 
   3  -4  12      244.45      240.52     37.02 o 
  -6  -3  12      107.33       78.75     37.47 o 
  -5  -3  12        7.51      -17.28     30.51 o 
  -4  -3  12       10.94       45.54     21.76 o 
  -3  -3  12       37.56       43.81     18.63 o 
  -2  -3  12      293.28      280.43     24.57 o 
  -1  -3  12        0.74        1.57     24.23 o 
   0  -3  12      106.79       90.42     28.49 o 
   1  -3  12      153.43      147.92     23.16 o 
   2  -3  12      122.33       94.16     22.40 o 
   3  -3  12       63.27       89.01     22.61 o 
  -6  -2  12       39.81        7.18     35.90 o 
  -5  -2  12        1.15        0.90     31.86 o 
  -4  -2  12       13.40        3.37     31.19 o 
  -3  -2  12       87.28      101.78     21.12 o 
  -2  -2  12       34.01       59.98     36.57 o 
  -1  -2  12       54.79       58.01     27.60 o 
   0  -2  12       97.88       92.13     22.20 o 
   1  -2  12       95.12      118.82     40.83 o 
   2  -2  12      109.13      142.50     25.30 o 
  -5  -1  12       37.00       20.64     35.00 o 
  -4  -1  12       56.13       42.07     23.31 o 
  -3  -1  12       33.46       49.13     21.08 o 
  -2  -1  12      140.80      175.79     24.31 o 
  -1  -1  12      292.20      370.84     29.56 o 
   0  -1  12      442.52      492.46     32.71 o 
  -3   0  12        1.54      -31.19     31.19 o 
  -1  -8  13       37.37       13.69     18.89 o 
   0  -8  13      262.56      274.25     26.22 o 
   1  -8  13       51.35       62.53     19.69 o 
   2  -8  13       17.92       -3.92     17.26 o 
  -2  -7  13       94.55      121.79     43.75 o 
  -1  -7  13       15.36        8.90     17.91 o 
   0  -7  13       22.18       31.80     18.08 o 
   1  -7  13        7.39       51.94     19.24 o 
   2  -7  13       43.51       49.14     24.01 o 
  -3  -6  13       97.27      112.93     22.52 o 
  -2  -6  13       66.20       37.21     19.29 o 
  -1  -6  13      315.65      286.03     26.25 o 
   0  -6  13      284.42      323.73     27.47 o 
   1  -6  13       61.67       40.61     24.90 o 
   2  -6  13        4.55        0.90     21.76 o 
  -3  -5  13      407.63      410.59     29.32 o 
  -2  -5  13      100.42      105.08     21.97 o 
  -1  -5  13      258.26      215.61     24.69 o 
   0  -5  13       52.83       21.09     24.46 o 
   2  -5  13        3.69       24.46     29.62 o 
  -4  -4  13      197.72      203.63     29.39 o 
  -3  -4  13      592.93      611.56     69.67 o 
  -2  -4  13       63.66       77.65     21.28 o 
  -1  -4  13       51.93       53.85     26.92 o 
   0  -4  13       88.76       87.95     30.74 o 
   1  -4  13       20.11       25.35     26.92 o 
  -3  -3  13      103.33      120.26     27.04 o 
  -2  -3  13        6.00      -14.58     25.13 o 
  -1  -3  13       63.52       63.27     30.96 o 
                                                 
