# Supplementary material for: Di-μ-oxido-bis­({2,2′-[ethane-1,2-diylbis(nitrilo­methanylyl­idene)]diphen­olato}titanium(IV)) chloro­form disolvate
Source: Acta Crystallogr Sect E Struct Rep Online. 2013 Nov 6;69(Pt 12):m635–6. doi: 10.1107/S1600536813029656 (PMC3884980; doi:10.1107/S1600536813029656)
Supplement: Supplementary file 3 [file e-69-0m635-Isup3.mol]

@<TRIPOS>MOLECULE
a
    81    90     2     0     0
SMALL
NO_CHARGES
****
Generated from the CSD

@<TRIPOS>ATOM
     1 Ti1      2.7845   6.0339   0.5304   Ti.oh     1 RES1   0.0000
     2 O1       3.8797   6.3966   2.0385   O.3       1 RES1   0.0000
     3 O2       1.1641   6.6708   1.3164   O.3       1 RES1   0.0000
     4 O3       2.4976   4.2712   0.7259   O.3       1 RES1   0.0000
     5 N1       3.3819   8.1027  -0.0546   N.2       1 RES1   0.0000
     6 N2       1.6406   6.4318  -1.3301   N.3       1 RES1   0.0000
     7 H2       2.1034   6.0344  -1.8639   H         1 RES1   0.0000
     8 C11      4.3056   7.4864   2.6753   C.2       1 RES1   0.0000
     9 C12      4.7237   7.3676   3.9979   C.2       1 RES1   0.0000
    10 H12      4.7038   6.5165   4.4206   H         1 RES1   0.0000
    11 C13      5.1666   8.4684   4.7048   C.2       1 RES1   0.0000
    12 H13      5.4379   8.3697   5.6104   H         1 RES1   0.0000
    13 C14      5.2188   9.7167   4.1033   C.2       1 RES1   0.0000
    14 H14      5.5176  10.4738   4.5928   H         1 RES1   0.0000
    15 C15      4.8307   9.8456   2.7883   C.2       1 RES1   0.0000
    16 H15      4.8852  10.6981   2.3713   H         1 RES1   0.0000
    17 C16      4.3573   8.7524   2.0484   C.2       1 RES1   0.0000
    18 C17      3.9628   8.9764   0.6740   C.2       1 RES1   0.0000
    19 H17      4.1473   9.8260   0.2899   H         1 RES1   0.0000
    20 C18      3.0256   8.4369  -1.4384   C.3       1 RES1   0.0000
    21 H18A     3.6884   8.0522  -2.0663   H         1 RES1   0.0000
    22 H18B     3.0111   9.4195  -1.5617   H         1 RES1   0.0000
    23 C21     -0.1304   6.8046   0.9931   C.2       1 RES1   0.0000
    24 C22     -1.0195   7.3391   1.9307   C.2       1 RES1   0.0000
    25 H22     -0.7034   7.5915   2.7902   H         1 RES1   0.0000
    26 C23     -2.3567   7.5030   1.6172   C.2       1 RES1   0.0000
    27 H23     -2.9468   7.8789   2.2602   H         1 RES1   0.0000
    28 C24     -2.8438   7.1286   0.3860   C.2       1 RES1   0.0000
    29 H24     -3.7648   7.2337   0.1807   H         1 RES1   0.0000
    30 C25     -1.9727   6.5963  -0.5488   C.2       1 RES1   0.0000
    31 H25     -2.3088   6.3314  -1.3970   H         1 RES1   0.0000
    32 C26     -0.6171   6.4393  -0.2768   C.2       1 RES1   0.0000
    33 C27      0.2891   5.8316  -1.3160   C.3       1 RES1   0.0000
    34 H27A     0.3706   4.8595  -1.1428   H         1 RES1   0.0000
    35 H27B    -0.1235   5.9449  -2.2084   H         1 RES1   0.0000
    36 C28      1.6562   7.8559  -1.7010   C.3       1 RES1   0.0000
    37 H28A     0.9787   8.3457  -1.1710   H         1 RES1   0.0000
    38 H28B     1.4297   7.9536  -2.6593   H         1 RES1   0.0000
    39 Ti1      3.8320   3.6686  -0.5304   Ti.oh     1 RES1   0.0000
    40 O1       2.7368   3.3059  -2.0385   O.3       1 RES1   0.0000
    41 O2       5.4524   3.0317  -1.3164   O.3       1 RES1   0.0000
    42 O3       4.1189   5.4313  -0.7259   O.3       1 RES1   0.0000
    43 N1       3.2347   1.5999   0.0546   N.2       1 RES1   0.0000
    44 N2       4.9760   3.2707   1.3301   N.3       1 RES1   0.0000
    45 H2       4.5131   3.6681   1.8639   H         1 RES1   0.0000
    46 C11      2.3109   2.2162  -2.6753   C.2       1 RES1   0.0000
    47 C12      1.8929   2.3350  -3.9979   C.2       1 RES1   0.0000
    48 H12      1.9127   3.1860  -4.4206   H         1 RES1   0.0000
    49 C13      1.4500   1.2341  -4.7048   C.2       1 RES1   0.0000
    50 H13      1.1786   1.3328  -5.6104   H         1 RES1   0.0000
    51 C14      1.3978  -0.0141  -4.1033   C.2       1 RES1   0.0000
    52 H14      1.0989  -0.7713  -4.5928   H         1 RES1   0.0000
    53 C15      1.7859  -0.1430  -2.7883   C.2       1 RES1   0.0000
    54 H15      1.7313  -0.9956  -2.3713   H         1 RES1   0.0000
    55 C16      2.2592   0.9501  -2.0484   C.2       1 RES1   0.0000
    56 C17      2.6537   0.7262  -0.6740   C.2       1 RES1   0.0000
    57 H17      2.4692  -0.1235  -0.2899   H         1 RES1   0.0000
    58 C18      3.5909   1.2656   1.4384   C.3       1 RES1   0.0000
    59 H18A     2.9281   1.6503   2.0663   H         1 RES1   0.0000
    60 H18B     3.6054   0.2830   1.5617   H         1 RES1   0.0000
    61 C21      6.7469   2.8979  -0.9931   C.2       1 RES1   0.0000
    62 C22      7.6360   2.3635  -1.9307   C.2       1 RES1   0.0000
    63 H22      7.3199   2.1110  -2.7902   H         1 RES1   0.0000
    64 C23      8.9732   2.1995  -1.6172   C.2       1 RES1   0.0000
    65 H23      9.5633   1.8236  -2.2602   H         1 RES1   0.0000
    66 C24      9.4603   2.5740  -0.3860   C.2       1 RES1   0.0000
    67 H24     10.3813   2.4688  -0.1807   H         1 RES1   0.0000
    68 C25      8.5892   3.1062   0.5488   C.2       1 RES1   0.0000
    69 H25      8.9253   3.3711   1.3970   H         1 RES1   0.0000
    70 C26      7.2336   3.2632   0.2768   C.2       1 RES1   0.0000
    71 C27      6.3274   3.8709   1.3160   C.3       1 RES1   0.0000
    72 H27A     6.2459   4.8430   1.1428   H         1 RES1   0.0000
    73 H27B     6.7400   3.7576   2.2084   H         1 RES1   0.0000
    74 C28      4.9604   1.8466   1.7010   C.3       1 RES1   0.0000
    75 H28A     5.6378   1.3568   1.1710   H         1 RES1   0.0000
    76 H28B     5.1868   1.7490   2.6593   H         1 RES1   0.0000
    77 C1       1.5922   4.2906   3.8548   C.3       2 RES2   0.0000
    78 H1       1.6609   4.8386   3.0217   H         2 RES2   0.0000
    79 Cl1      0.6688   2.8275   3.5064   Cl        2 RES2   0.0000
    80 Cl2      0.7991   5.2296   5.0881   Cl        2 RES2   0.0000
    81 Cl3      3.2185   3.8499   4.3893   Cl        2 RES2   0.0000
@<TRIPOS>BOND
     1     1     2    1
     2     1     3    1
     3     1     4    1
     4     1     5   un
     5     1     6    1
     6     1    42    1
     7     2     8    1
     8     3    23    1
     9     4    39    1
    10     5    18   un
    11     5    20    1
    12     6     7    1
    13     6    33    1
    14     6    36    1
    15     8     9   un
    16     8    17   un
    17     9    10    1
    18     9    11   un
    19    11    12    1
    20    11    13   un
    21    13    14    1
    22    13    15   un
    23    15    16    1
    24    15    17   un
    25    17    18   un
    26    18    19    1
    27    20    21    1
    28    20    22    1
    29    20    36    1
    30    23    24   un
    31    23    32   un
    32    24    25    1
    33    24    26   un
    34    26    27    1
    35    26    28   un
    36    28    29    1
    37    28    30   un
    38    30    31    1
    39    30    32   un
    40    32    33    1
    41    33    34    1
    42    33    35    1
    43    36    37    1
    44    36    38    1
    45    39    40    1
    46    39    41    1
    47    39    42    1
    48    39    43   un
    49    39    44    1
    50    40    46    1
    51    41    61    1
    52    43    56   un
    53    43    58    1
    54    44    45    1
    55    44    71    1
    56    44    74    1
    57    46    47   un
    58    46    55   un
    59    47    48    1
    60    47    49   un
    61    49    50    1
    62    49    51   un
    63    51    52    1
    64    51    53   un
    65    53    54    1
    66    53    55   un
    67    55    56   un
    68    56    57    1
    69    58    59    1
    70    58    60    1
    71    58    74    1
    72    61    62   un
    73    61    70   un
    74    62    63    1
    75    62    64   un
    76    64    65    1
    77    64    66   un
    78    66    67    1
    79    66    68   un
    80    68    69    1
    81    68    70   un
    82    70    71    1
    83    71    72    1
    84    71    73    1
    85    74    75    1
    86    74    76    1
    87    77    78    1
    88    77    79    1
    89    77    80    1
    90    77    81    1
@<TRIPOS>SUBSTRUCTURE
     1 RES1        1 GROUP             0 ****  ****    0  
     2 RES2       77 GROUP             0 ****  ****    0  
@<TRIPOS>CRYSIN
   10.2370   10.3560   10.9360  117.0750   93.1130  110.4630     2     1
